# Supplementary material for: Effective detection of rare variants in pooled DNA samples using Cross-pool tailcurve analysis
Source: Genome Biol. 2011 Sep 28;12(9):R93. doi: 10.1186/gb-2011-12-9-r93 (PMC3308056; doi:10.1186/gb-2011-12-9-r93)
Supplement: Additional file 4 — Variant call results from first cohort analysis. All positions are given in reference to chromosome 3 of hg19. For each program, a '+' value indicates that a variant call was made by that program for that variant position and pool. Column 'P' indicates the position is in exonic sequence (not intronic). Column 'Valid' indicates validation results for each variant-pool tested; '+' indicates a valid call and '-'indicates an invalid call. Column 'Dist' indicates the position of the variant call in each amplicon. [file gb-2011-12-9-r93-S4.XLS]

## Sheet: Supplementary_Table_1.txt
Additional File 4. Complete table of variant calls made in the first cohort dataset
Position	Pool	REF	VAR	Illumina-SAMtools	Srfim-SAMtools	SNPSeeker	Illumina-CRISP	Srfim-CRISP	Illumina-SERVIC4E	Srfim-SERVIC4E	Illumina-Syzygy	Srfim-Syzygy	Rarity	P	Valid	Exon	Dist
14535190	2	T	Y	+	+				+		+	+		+	-	25	240
14535190	4	T	Y	+	+		+	+	+	+	+	+		+	+	25	240
14535190	8	T	Y								+	+		+		25	240
14535190	9	T	Y	+	+		+	+	+		+	+		+	+	25	240
14535190	11	T	Y						+		+	+		+	-	25	240
14535265	7	C	M	+										+		25	165
14535341	2	G	S	+	+				+						+	25	89
14535341	5	G	S	+	+	+	+	+	+	+	+	+			+	25	89
14535341	9	G	S	+	+		+	+	+	+	+	+			+	25	89
14535341	11	G	S	+	+				+	+	+	+				25	89
14535341	12	G	S	+	+	+	+	+	+	+	+	+			+	25	89
14536319	3	C	Y									+				24	272
14536319	4	C	Y	+	+		+	+	+	+	+	+	+		+	24	272
14536385	1	C	Y	+	+		+	+	+	+	+		+	+	+	24	206
14536385	2	C	Y	+	+					+	+			+	-	24	206
14536396	4	C	Y	+										+	-	24	195
14536508	1	A	R							+		+			-	24	83
14536508	2	A	R		+					+	+	+			-	24	83
14536508	3	A	R							+	+	+				24	83
14536508	5	A	R			+	+		+	+	+	+				24	83
14536508	6	A	R							+	+	+				24	83
14536508	7	A	R			+			+	+	+	+				24	83
14536508	8	A	R							+	+	+			-	24	83
14536508	10	A	R							+	+	+				24	83
14536508	11	A	R							+						24	83
14536521	2	T	Y	+											-	24	70
14536521	10	T	Y	+												24	70
14537989	10	T	Y	+										+		23	164
14538004	3	C	Y								+	+		+	-	23	149
14538004	5	C	Y	+	+	+	+	+	+	+	+	+	+	+	+	23	149
14538047	2	C	Y	+	+				+	+				+	-	23	106
14538071	1	G	K				+									23	82
14538071	2	G	K				+								-	23	82
14538071	12	G	K				+									23	82
14538072	1	C	S				+	+								23	81
14538072	2	C	S				+	+							-	23	81
14538072	6	C	S				+									23	81
14538072	8	C	S				+									23	81
14538072	11	C	S				+	+								23	81
14538072	12	C	S				+	+								23	81
14538073	1	A	M				+									23	80
14538073	2	A	M				+								-	23	80
14538073	6	A	M				+									23	80
14538073	11	A	M				+									23	80
14538073	12	A	M				+	+								23	80
14538074	1	A	R				+	+								23	79
14538074	2	A	R				+	+							-	23	79
14538074	3	A	R				+	+							-	23	79
14538074	4	A	R				+	+								23	79
14538074	5	A	R				+	+							-	23	79
14538074	6	A	R				+	+								23	79
14538074	7	A	R				+	+								23	79
14538074	8	A	R				+	+								23	79
14538074	9	A	R				+	+								23	79
14538074	10	A	R				+	+								23	79
14538074	11	A	R				+	+								23	79
14538074	12	A	R				+	+								23	79
14538076	1	G	R				+	+								23	77
14538076	2	G	R				+	+							-	23	77
14538076	4	G	R					+								23	77
14538076	6	G	R				+	+								23	77
14538076	8	G	R				+	+								23	77
14538076	9	G	R				+									23	77
14538076	10	G	R				+	+								23	77
14538076	11	G	R				+									23	77
14538076	12	G	R				+	+								23	77
14538078	5	A	M				+									23	75
14538081	3	C	Y						+	+	+	+			+	23	72
14538081	6	C	Y	+	+		+	+	+	+	+	+				23	72
14538081	7	C	Y	+	+	+	+	+	+	+	+	+				23	72
14538081	8	C	Y	+	+				+	+	+	+				23	72
14547105	2	G	R	+	+				+	+	+	+				21	320
14547105	8	G	R	+												21	320
14547105	11	G	R	+	+		+	+	+	+	+	+				21	320
14547145	10	C	Y	+	+	+	+	+	+	+	+	+	+	+	+	21	280
14547182	1	G	R	+	+	+	+	+	+	+	+	+		+		21	243
14547182	2	G	R	+	+	+	+	+	+	+	+	+		+		21	243
14547182	3	G	R	+	+	+	+	+	+	+	+	+		+		21	243
14547182	4	G	R	+	+	+	+	+	+	+	+	+		+		21	243
14547182	5	G	R	+	+	+	+	+	+	+	+	+		+		21	243
14547182	6	G	R	+	+	+	+	+	+	+	+	+		+		21	243
14547182	8	G	R	+	+	+	+	+	+	+	+	+		+		21	243
14547182	9	G	R	+	+	+	+	+	+	+	+	+		+	+	21	243
14547182	10	G	R	+	+	+	+	+	+	+	+	+		+	+	21	243
14547182	11	G	R	+	+	+	+	+	+	+	+	+		+		21	243
14547182	12	G	R	+	+	+	+	+	+	+	+	+		+		21	243
14547198	1	G	R	+	+	+	+	+	+	+	+	+		+		21	227
14547198	2	G	R	+	+	+	+	+	+	+	+	+		+		21	227
14547198	3	G	R	+	+		+	+	+	+	+	+		+		21	227
14547198	4	G	R	+	+	+	+	+	+	+	+	+		+		21	227
14547198	6	G	R	+	+	+	+	+	+	+	+	+		+		21	227
14547198	7	G	R	+	+	+	+	+	+	+	+	+		+	+	21	227
14547198	8	G	R	+	+	+	+	+	+	+	+	+		+		21	227
14547198	9	G	R	+	+	+	+	+	+	+	+	+		+	+	21	227
14547198	11	G	R	+	+		+	+	+	+	+	+		+		21	227
14547198	12	G	R	+	+		+	+	+	+	+	+		+		21	227
14547218	4	T	K	+										+		21	207
14547331	10	C	Y	+											-	21	94
14547338	1	A	R	+												21	87
14547338	4	A	R	+												21	87
14548277	6	G	R	+	+		+	+	+	+	+	+	+		+	20	305
14548277	8	G	R	+	+		+	+	+		+	+			-	20	305
14548375	11	G	R	+												20	207
14548457	10	G	R	+	+	+	+	+	+	+	+	+	+	+	+	20	125
14548474	2	G	R	+										+		20	108
14548474	5	G	R	+	+	+	+	+	+	+	+	+		+	+	20	108
14548474	6	G	R	+	+				+	+	+	+		+	-	20	108
14548474	8	G	R	+	+		+	+	+	+	+	+		+		20	108
14548474	11	G	R	+							+	+		+	+	20	108
14548494	1	A	R	+	+	+	+	+	+	+	+	+				20	88
14548494	2	A	R	+	+	+	+	+	+	+	+	+				20	88
14548494	3	A	R	+	+	+	+	+	+	+	+	+				20	88
14548494	4	A	R	+	+	+	+	+	+	+	+	+				20	88
14548494	5	A	R	+	+	+	+	+	+	+	+	+			+	20	88
14548494	6	A	R	+	+	+	+	+	+	+	+	+			+	20	88
14548494	7	A	R	+	+	+	+	+	+	+	+	+				20	88
14548494	8	A	R	+	+	+	+	+	+	+	+	+			+	20	88
14548494	9	A	R	+	+	+	+	+	+	+	+	+				20	88
14548494	10	A	R	+	+	+	+	+	+	+	+	+			+	20	88
14548494	11	A	R	+	+	+	+	+	+	+	+	+			+	20	88
14548494	12	A	R	+	+	+	+	+	+	+	+	+				20	88
14549060	11	G	R	+	+				+	+	+					19	258
14551383	10	C	Y	+	+	+	+	+	+	+	+	+	+	+	+	18	176
14551444	1	A	R	+	+	+	+	+	+	+	+	+		+	+	18	115
14551444	2	A	R	+	+	+	+	+	+	+	+	+		+	+	18	115
14551444	3	A	R	+	+	+	+	+	+	+	+	+		+		18	115
14551444	4	A	R			+	+	+	+	+	+	+		+		18	115
14551444	5	A	R	+	+	+	+	+	+	+	+	+		+		18	115
14551444	6	A	R	+	+	+	+	+	+	+	+	+		+		18	115
14551444	7	A	R	+	+	+	+	+	+	+	+	+		+		18	115
14551444	8	A	R	+	+	+	+	+	+	+	+	+		+		18	115
14551444	9	A	R	+	+	+	+	+	+	+	+	+		+		18	115
14551444	10	A	R	+	+	+	+	+	+	+	+	+		+	+	18	115
14551444	11	A	R	+	+	+	+	+	+	+	+	+		+		18	115
14551444	12	A	R	+	+	+	+	+	+	+	+	+		+		18	115
14551454	1	C	Y	+	+	+	+	+	+	+	+	+	+	+	+	18	105
14551454	2	C	Y	+	+		+		+	+	+	+		+	-	18	105
14551454	4	C	Y									+		+		18	105
14551524	4	T	Y								+					18	35
14551524	6	T	Y								+					18	35
14551524	7	T	Y				+	+	+	+	+					18	35
14551524	8	T	Y								+					18	35
14552717	10	T	Y	+										+		17	189
14552721	2	A	M	+										+		17	185
14552721	4	A	M	+										+		17	185
14552721	12	A	M	+										+	-	17	185
14552797	12	G	R	+	+	+	+	+	+	+	+	+	+	+	+	17	109
14552813	9	C	Y	+												17	93
14552833	6	G	K	+	+		+	+	+	+						17	73
14552833	7	G	K	+	+				+	+					+	17	73
14552833	8	G	K	+											-	17	73
14552856	1	G	K									+				17	50
14552856	2	G	K									+				17	50
14552856	3	G	K									+				17	50
14552856	4	G	K									+				17	50
14552856	5	G	K									+				17	50
14552856	6	G	K									+				17	50
14552856	7	G	K									+				17	50
14552856	8	G	K									+			-	17	50
14552856	9	G	K									+				17	50
14552856	10	G	K									+				17	50
14552856	11	G	K									+				17	50
14552856	12	G	K									+				17	50
14552858	6	T	W				+									17	48
14552858	8	T	W				+								-	17	48
14552859	1	G	S									+				17	47
14552859	2	G	S									+				17	47
14552859	3	G	S									+				17	47
14552859	4	G	S									+				17	47
14552859	5	G	S									+				17	47
14552859	6	G	S				+					+				17	47
14552859	7	G	S									+			-	17	47
14552859	8	G	S									+			-	17	47
14552859	9	G	S									+				17	47
14552859	10	G	S									+				17	47
14552859	11	G	S									+				17	47
14552859	12	G	S									+				17	47
14552890	3	C	Y		+											17	16
14552919	6	A	R	+												16	172
14552958	11	T	Y	+	+				+	+	+	+		+	-	16	133
14552994	1	A	R	+	+	+	+	+	+	+	+	+				16	97
14552994	2	A	R	+	+	+	+	+	+	+	+	+				16	97
14552994	3	A	R	+	+	+	+	+	+	+	+	+				16	97
14552994	4	A	R	+	+	+	+	+	+	+	+	+				16	97
14552994	5	A	R	+	+	+	+	+	+	+	+	+				16	97
14552994	6	A	R	+	+	+	+	+	+	+	+	+				16	97
14552994	7	A	R	+	+	+	+	+	+	+	+	+				16	97
14552994	8	A	R	+	+	+	+	+	+	+	+	+				16	97
14552994	9	A	R	+	+	+	+	+	+	+	+	+				16	97
14552994	10	A	R	+	+	+	+	+	+	+	+	+				16	97
14552994	11	A	R	+	+	+	+	+	+	+	+	+			+	16	97
14552994	12	A	R	+	+	+	+	+	+	+	+	+				16	97
14553039	2	G	K	+					+	+	+	+				16	52
14553039	6	G	K					+	+	+	+					16	52
14553039	8	G	K	+			+	+	+	+	+	+				16	52
14553039	9	G	K	+	+	+	+	+	+	+	+	+				16	52
14553039	10	G	K	+	+	+	+	+	+	+	+	+				16	52
14553039	11	G	K	+	+		+	+	+	+	+	+				16	52
14554221	9	A	R						+	+						15	215
14554271	1	G	R	+	+	+	+	+	+	+	+	+			+	15	165
14554271	2	G	R	+	+	+	+	+	+	+	+	+				15	165
14554271	3	G	R	+	+	+	+	+	+	+	+	+				15	165
14554271	4	G	R	+	+	+	+	+	+	+	+	+				15	165
14554271	6	G	R	+	+	+	+	+	+	+	+	+				15	165
14554271	7	G	R	+	+	+	+	+	+	+	+	+				15	165
14554271	8	G	R	+	+	+	+	+	+	+	+	+				15	165
14554271	9	G	R	+	+	+	+	+	+	+	+	+				15	165
14554271	11	G	R	+	+	+	+	+	+	+	+	+				15	165
14554271	12	G	R	+	+	+	+	+	+	+	+	+				15	165
14554309	5	C	Y	+	+		+	+	+	+	+	+	+	+	+	15	127
14554344	6	C	Y	+										+		15	92
14554361	10	G	R	+	+		+		+	+	+		+	+	+	15	75
14555118	1	G	S				+	+								14	290
14555171	8	A	M				+									14	237
14555216	1	T	Y	+	+	+	+	+	+	+	+	+		+	+	14	192
14555216	2	T	Y	+	+	+	+	+	+	+	+	+		+		14	192
14555216	3	T	Y	+	+	+	+	+	+	+	+	+		+		14	192
14555216	4	T	Y	+	+	+	+	+	+	+	+	+		+		14	192
14555216	5	T	Y	+	+	+	+	+	+	+	+	+		+	+	14	192
14555216	6	T	Y	+	+	+	+	+	+	+	+	+		+		14	192
14555216	7	T	Y	+	+	+	+	+	+	+	+	+		+		14	192
14555216	8	T	Y	+	+	+	+	+	+	+	+	+		+		14	192
14555216	9	T	Y	+	+	+	+	+	+	+	+	+		+		14	192
14555216	10	T	Y	+	+	+	+	+	+	+	+	+		+		14	192
14555216	11	T	Y	+	+	+	+	+	+	+	+	+		+		14	192
14555216	12	T	Y	+	+	+	+	+	+	+	+	+		+		14	192
14555264	5	G	R	+	+	+	+	+	+	+	+	+	+	+	+	14	144
14555277	1	T	Y	+	+		+	+	+	+	+	+		+	+	14	131
14555277	2	T	Y	+	+		+	+	+	+	+	+		+		14	131
14555277	6	T	Y	+			+		+	+	+	+		+		14	131
14555277	8	T	Y	+					+	+	+	+		+		14	131
14555367	1	T	Y	+	+	+	+	+	+	+	+	+			+	14	41
14555367	2	T	Y	+	+	+	+	+	+	+	+	+				14	41
14555367	3	T	Y	+	+	+	+	+	+	+	+	+				14	41
14555367	4	T	Y	+	+	+	+	+	+	+	+	+				14	41
14555367	5	T	Y	+	+	+	+	+	+	+	+	+			+	14	41
14555367	6	T	Y	+	+	+	+	+	+	+	+	+				14	41
14555367	7	T	Y	+	+	+	+	+	+	+	+	+				14	41
14555367	8	T	Y	+	+	+	+	+	+	+	+	+				14	41
14555367	9	T	Y	+	+	+	+	+	+	+	+	+				14	41
14555367	10	T	Y	+	+	+	+	+	+	+	+	+				14	41
14555367	11	T	Y	+	+	+	+	+	+	+	+	+				14	41
14555367	12	T	Y			+	+	+	+	+	+	+				14	41
14555739	1	G	R		+		+	+	+	+	+	+			+	13	326
14555739	2	G	R	+	+		+	+	+	+	+	+			+	13	326
14555739	3	G	R	+	+		+	+	+	+	+	+				13	326
14555739	4	G	R	+	+		+	+	+	+	+	+			+	13	326
14555739	5	G	R	+	+		+	+	+	+	+	+				13	326
14555739	6	G	R	+	+		+	+	+	+	+	+				13	326
14555739	7	G	R	+	+		+	+	+	+	+	+				13	326
14555739	8	G	R		+		+	+	+	+	+	+				13	326
14555739	9	G	R		+		+	+	+	+	+	+				13	326
14555739	10	G	R	+	+		+	+	+	+	+	+				13	326
14555739	11	G	R		+		+	+	+	+	+	+			+	13	326
14555739	12	G	R		+		+	+	+	+	+	+				13	326
14555758	1	C	Y				+	+							-	13	307
14555758	7	C	Y					+								13	307
14555758	12	C	Y					+								13	307
14555761	1	A	W				+	+							-	13	304
14555761	2	A	W				+	+							-	13	304
14555761	3	A	W				+	+								13	304
14555761	4	A	W				+	+							-	13	304
14555761	5	A	W				+	+								13	304
14555761	6	A	W				+	+								13	304
14555761	7	A	W				+	+								13	304
14555761	8	A	W				+	+								13	304
14555761	9	A	W				+	+								13	304
14555761	10	A	W				+	+								13	304
14555761	11	A	W				+	+							-	13	304
14555761	12	A	W				+	+								13	304
14555762	1	G	K				+	+							-	13	303
14555762	2	G	K				+	+							-	13	303
14555762	3	G	K				+	+								13	303
14555762	4	G	K				+	+							-	13	303
14555762	5	G	K				+	+								13	303
14555762	6	G	K				+	+								13	303
14555762	7	G	K				+	+								13	303
14555762	8	G	K				+	+								13	303
14555762	9	G	K				+	+								13	303
14555762	10	G	K				+	+								13	303
14555762	11	G	K				+	+							-	13	303
14555762	12	G	K				+	+								13	303
14555765	1	T	W								+	+			-	13	300
14555765	2	T	W				+	+			+	+			-	13	300
14555765	3	T	W								+	+				13	300
14555765	4	T	W								+	+			-	13	300
14555765	5	T	W				+	+			+	+				13	300
14555765	6	T	W				+	+			+	+				13	300
14555765	7	T	W				+	+			+	+				13	300
14555765	8	T	W				+				+	+				13	300
14555765	9	T	W				+	+			+	+				13	300
14555765	10	T	W								+	+				13	300
14555765	11	T	W				+	+			+	+			-	13	300
14555765	12	T	W								+	+				13	300
14555811	1	A	R	+	+	+	+	+	+	+	+	+		+	+	13	254
14555811	2	A	R	+	+	+	+	+	+	+	+	+		+	+	13	254
14555811	3	A	R	+	+	+	+	+	+	+	+	+		+		13	254
14555811	4	A	R	+	+	+	+	+	+	+	+	+		+	+	13	254
14555811	5	A	R	+	+	+	+	+	+	+	+	+		+		13	254
14555811	6	A	R	+	+	+	+	+	+	+	+	+		+		13	254
14555811	7	A	R	+	+	+	+	+	+	+	+	+		+		13	254
14555811	8	A	R	+	+	+	+	+	+	+	+	+		+		13	254
14555811	9	A	R	+	+	+	+	+	+	+	+	+		+		13	254
14555811	10	A	R	+	+	+	+	+	+	+	+	+		+		13	254
14555811	11	A	R	+	+	+	+	+	+	+	+	+		+	+	13	254
14555811	12	A	R	+	+	+	+	+	+	+	+	+		+		13	254
14555841	4	T	K	+										+		13	224
14555864	3	C	Y						+					+		13	201
14555864	4	C	Y	+	+	+	+	+	+	+	+	+		+	+	13	201
14555864	5	C	Y	+	+		+	+	+	+	+	+		+		13	201
14555864	6	C	Y	+	+				+	+	+	+		+		13	201
14555864	8	C	Y	+	+				+	+	+	+		+		13	201
14555864	9	C	Y	+	+				+	+	+	+		+		13	201
14555864	10	C	Y	+	+	+	+	+	+	+	+	+		+		13	201
14555907	2	G	K	+										+	-	13	158
14555907	11	G	K	+										+	-	13	158
14555968	2	G	R											+	+	13	97
14555968	11	G	R	+	+		+	+	+	+	+			+	-	13	97
14556008	5	C	S	+	+				+	+						13	57
14556021	1	C	Y	+	+	+	+	+	+	+	+	+				13	44
14556021	2	C	Y	+	+	+	+	+	+	+	+	+			+	13	44
14556021	3	C	Y	+	+	+	+	+	+	+	+	+				13	44
14556021	4	C	Y	+	+	+	+	+	+	+	+	+			+	13	44
14556021	5	C	Y	+	+	+	+	+	+	+	+	+				13	44
14556021	6	C	Y	+	+	+	+	+	+	+	+	+				13	44
14556021	7	C	Y	+	+	+	+	+	+	+	+	+				13	44
14556021	8	C	Y	+	+	+	+	+	+	+	+	+				13	44
14556021	9	C	Y	+	+	+	+	+	+	+	+	+				13	44
14556021	10	C	Y	+	+	+	+	+	+	+	+	+				13	44
14556021	11	C	Y	+	+	+	+	+	+	+	+	+			+	13	44
14556021	12	C	Y	+	+	+	+	+	+	+	+	+				13	44
14558545	6	A	W	+	+				+	+	+		+		+	12	281
14558545	8	A	W	+	+				+	+	+				-	12	281
14558622	9	C	Y	+	+				+	+	+		+	+	+	12	204
14558745	1	C	Y	+	+		+	+	+	+	+	+				12	81
14558745	2	C	Y	+					+	+	+	+				12	81
14558745	10	C	Y	+	+	+	+	+	+	+	+	+				12	81
14558758	3	C	S	+	+		+	+	+	+	+	+				12	68
14559242	5	A	W	+	+		+	+	+	+	+	+				11	252
14559242	6	A	W	+					+	+	+	+			+	11	252
14559242	8	A	W	+						+	+	+				11	252
14559242	9	A	W	+	+	+	+	+	+	+	+	+				11	252
14559258	1	T	Y	+	+	+	+	+	+	+	+	+				11	236
14559258	2	T	Y	+	+	+	+	+	+	+	+	+			+	11	236
14559258	3	T	Y	+	+	+	+	+	+	+	+	+				11	236
14559258	4	T	Y	+	+	+	+	+	+	+	+	+				11	236
14559258	5	T	Y	+	+	+	+	+	+	+	+	+				11	236
14559258	6	T	Y	+	+	+	+	+	+	+	+	+			+	11	236
14559258	7	T	Y	+	+	+	+	+	+	+	+	+				11	236
14559258	8	T	Y	+	+	+	+	+	+	+	+	+				11	236
14559258	9	T	Y	+	+	+	+	+	+	+	+	+				11	236
14559258	10	T	Y	+	+	+	+	+	+	+	+	+			+	11	236
14559258	11	T	Y	+	+	+	+	+	+	+	+	+				11	236
14559258	12	T	Y	+	+	+	+	+	+	+	+	+				11	236
14559314	1	G	R	+	+		+	+	+	+	+	+		+		11	180
14559314	2	G	R	+	+	+	+	+	+	+	+	+		+	-	11	180
14559314	3	G	R	+	+	+	+	+	+	+	+	+		+		11	180
14559314	4	G	R	+	+	+	+	+	+	+	+	+		+		11	180
14559314	5	G	R	+			+		+	+	+	+		+		11	180
14559314	6	G	R	+					+	+	+	+		+	+	11	180
14559314	8	G	R	+	+		+	+	+	+	+	+		+		11	180
14559314	9	G	R	+					+	+	+	+		+		11	180
14559314	11	G	R	+	+	+	+	+	+	+	+	+		+		11	180
14559340	10	G	R	+	+		+	+	+	+	+		+	+	+	11	154
14559355	2	A	R	+										+	-	11	139
14561552	1	G	R					+			+	+				10	308
14561552	2	G	R	+	+					+	+	+				10	308
14561552	3	G	R	+	+		+	+	+	+	+	+				10	308
14561552	4	G	R	+	+	+	+	+	+	+	+	+				10	308
14561552	6	G	R				+				+	+			-	10	308
14561552	8	G	R	+			+	+		+	+	+				10	308
14561552	10	G	R	+	+		+	+	+	+	+	+			+	10	308
14561626	4	G	R				+	+						+		10	234
14561626	5	G	R				+							+	-	10	234
14561627	5	A	R					+						+	-	10	233
14561627	9	A	R					+						+		10	233
14561627	10	A	R				+							+	-	10	233
14561627	11	A	R				+							+		10	233
14561627	12	A	R				+	+						+		10	233
14561630	1	C	S				+							+		10	230
14561630	6	C	S					+						+	-	10	230
14561630	7	C	S				+	+						+		10	230
14561630	9	C	S				+	+						+		10	230
14561632	6	T	Y				+	+						+	-	10	228
14561632	8	T	Y				+	+						+		10	228
14561633	5	C	Y				+								-	10	227
14561717	1	C	S	+	+	+	+	+	+	+	+	+		+		10	143
14561717	2	C	S	+	+				+	+	+	+		+		10	143
14561717	5	C	S	+	+	+	+	+	+	+	+	+		+	+	10	143
14561717	10	C	S	+	+	+	+	+	+	+	+	+		+	+	10	143
14561760	11	T	K	+										+		10	100
14561772	3	T	K	+										+		10	88
14561772	10	T	K	+										+	-	10	88
14561772	12	T	K	+										+		10	88
14561820	1	T	Y								+					10	40
14561820	2	T	Y								+					10	40
14561820	3	T	Y								+					10	40
14561820	4	T	Y								+					10	40
14561820	5	T	Y								+				-	10	40
14561820	6	T	Y								+				-	10	40
14561820	7	T	Y								+					10	40
14561820	8	T	Y								+					10	40
14561820	9	T	Y								+					10	40
14561820	10	T	Y								+				-	10	40
14561820	11	T	Y								+					10	40
14561820	12	T	Y								+					10	40
14561844	2	C	Y	+												10	16
14561844	10	C	Y	+											-	10	16
14561908	1	G	R	+	+	+	+	+	+	+	+	+		+	+	9	204
14561908	2	G	R	+	+		+	+	+	+	+	+		+		9	204
14561908	3	G	R				+	+	+		+	+		+	+	9	204
14561908	6	G	R	+	+		+		+	+	+	+		+		9	204
14561908	7	G	R	+	+	+	+	+	+	+	+	+		+		9	204
14561908	8	G	R	+	+				+					+	+	9	204
14561908	11	G	R	+	+				+	+	+	+		+		9	204
14562025	1	C	Y	+	+		+	+	+	+	+	+		+	+	9	87
14562025	2	C	Y	+	+		+	+	+	+	+	+		+		9	87
14562025	4	C	Y									+		+		9	87
14562025	5	C	Y	+	+	+	+	+	+	+	+	+		+		9	87
14562025	10	C	Y	+	+		+	+	+	+	+	+		+		9	87
14563197	2	A	M	+										+	-	8	212
14563197	3	A	M	+										+		8	212
14563197	7	A	M	+										+		8	212
14563197	10	A	M	+										+		8	212
14563209	4	T	K	+										+		8	200
14563221	2	T	K	+										+	-	8	188
14563221	4	T	K	+										+		8	188
14563221	5	T	K	+										+		8	188
14563221	10	T	K	+										+		8	188
14563221	11	T	K	+										+	-	8	188
14563237	1	G	R	+	+	+	+	+	+	+	+	+		+		8	172
14563237	2	G	R	+	+	+	+	+	+	+	+	+		+	+	8	172
14563237	3	G	R	+	+	+	+	+	+	+	+	+		+		8	172
14563237	4	G	R	+	+	+	+	+	+	+	+	+		+		8	172
14563237	5	G	R	+	+	+	+	+	+	+	+	+		+		8	172
14563237	6	G	R	+	+	+	+	+	+	+	+	+		+	+	8	172
14563237	7	G	R	+	+	+	+	+	+	+	+	+		+		8	172
14563237	8	G	R	+	+	+	+	+	+	+	+	+		+		8	172
14563237	9	G	R	+	+	+	+	+	+	+	+	+		+		8	172
14563237	10	G	R	+	+	+	+	+	+	+	+	+		+		8	172
14563237	11	G	R	+	+	+	+	+	+	+	+	+		+	+	8	172
14563237	12	G	R	+	+	+	+	+	+	+	+	+		+		8	172
14563247	10	A	R	+										+		8	162
14563258	1	A	R	+	+	+	+	+	+	+	+	+		+		8	151
14563258	2	A	R	+	+	+	+	+	+	+	+	+		+	+	8	151
14563258	3	A	R	+	+	+	+	+	+	+	+	+		+		8	151
14563258	4	A	R	+	+	+	+	+	+	+	+	+		+		8	151
14563258	5	A	R	+	+	+	+	+	+	+	+	+		+		8	151
14563258	6	A	R	+	+	+	+	+	+	+	+	+		+	+	8	151
14563258	7	A	R	+	+	+	+	+	+	+	+	+		+		8	151
14563258	8	A	R	+	+	+	+	+	+	+	+	+		+		8	151
14563258	9	A	R	+	+	+	+	+	+	+	+	+		+		8	151
14563258	10	A	R	+	+	+	+	+	+	+	+	+		+		8	151
14563258	11	A	R	+	+	+	+	+	+	+	+	+		+	+	8	151
14563258	12	A	R	+	+	+	+	+	+	+	+	+		+		8	151
14563323	1	G	R	+	+		+	+	+	+	+	+				8	86
14563323	2	G	R	+	+		+	+	+	+	+	+			+	8	86
14563323	3	G	R	+	+	+	+	+	+	+	+	+				8	86
14563323	4	G	R	+	+		+	+	+	+	+	+				8	86
14563323	6	G	R	+	+		+	+	+	+	+	+			+	8	86
14563323	7	G	R	+	+	+	+	+	+	+	+	+				8	86
14563323	8	G	R	+					+	+	+	+				8	86
14563323	9	G	R	+	+		+		+	+	+	+				8	86
14563323	11	G	R	+	+		+	+	+	+	+	+				8	86
14563326	1	C	M	+	+	+	+	+	+	+	+	+				8	83
14563326	2	C	M			+	+	+	+	+	+	+			+	8	83
14563326	3	C	M	+	+	+	+	+	+	+	+	+				8	83
14563326	4	C	M	+	+	+	+	+	+	+	+	+				8	83
14563326	6	C	M			+	+	+	+	+	+	+			+	8	83
14563326	7	C	M	+	+	+	+	+	+	+	+	+				8	83
14563326	8	C	M		+				+	+	+	+				8	83
14563326	9	C	M	+			+		+	+	+	+				8	83
14563326	11	C	M				+	+	+	+	+	+				8	83
14563343	2	A	M	+											-	8	66
14563343	3	A	M	+												8	66
14563343	5	A	M	+												8	66
14563343	10	A	M	+												8	66
14563362	1	G	R	+	+	+	+	+	+	+	+	+				8	47
14563362	2	G	R	+	+	+	+	+	+	+	+	+			+	8	47
14563362	3	G	R	+	+	+	+	+	+	+	+	+				8	47
14563362	4	G	R	+												8	47
14563362	5	G	R	+	+	+	+	+	+	+	+	+				8	47
14563362	6	G	R	+	+	+	+	+	+	+	+	+			+	8	47
14563362	7	G	R	+	+	+	+	+	+	+	+	+				8	47
14563362	8	G	R	+	+	+	+	+	+	+	+	+				8	47
14563362	9	G	R	+	+	+	+	+	+	+	+	+				8	47
14563362	10	G	R	+	+		+	+	+	+	+	+				8	47
14563362	11	G	R	+	+		+	+	+	+	+	+			+	8	47
14563362	12	G	R	+	+		+	+	+	+	+	+				8	47
14565026	4	A	R			+										6	280
14565026	8	A	R			+										6	280
14565243	2	C	Y						+							6	63
14565243	10	C	Y						+							6	63
14565875	1	A	R	+			+	+	+	+	+	+			+	5	254
14565875	2	A	R	+	+	+	+	+	+	+	+	+			+	5	254
14565875	3	A	R				+	+			+	+				5	254
14565875	4	A	R	+	+		+	+	+	+	+	+				5	254
14565875	6	A	R	+	+	+	+	+	+	+	+	+			+	5	254
14565875	7	A	R	+	+	+	+	+	+	+	+	+				5	254
14565875	8	A	R	+	+	+	+	+	+	+	+	+				5	254
14565875	9	A	R	+		+	+	+	+	+	+	+				5	254
14565875	10	A	R	+	+	+	+	+	+	+	+	+				5	254
14565875	11	A	R	+	+	+	+	+	+	+	+	+				5	254
14565875	12	A	R				+	+	+	+	+	+				5	254
14565883	3	C	Y								+	+				5	246
14565883	12	C	Y				+	+			+	+				5	246
14565901	6	G	R	+					+	+			+	+	+	5	228
14565901	8	G	R							+				+		5	228
14565938	1	C	M	+	+		+	+	+	+	+	+	+	+	+	5	191
14565938	2	C	M	+	+						+	+		+	-	5	191
14565938	3	C	M								+	+		+		5	191
14566912	2	C	Y				+	+	+		+					4	266
14566912	6	C	Y				+				+					4	266
14566912	8	C	Y				+	+			+					4	266
14566912	11	C	Y				+	+			+					4	266
14566919	1	C	Y	+	+	+	+	+	+	+	+	+				4	259
14566919	2	C	Y	+	+	+	+	+	+	+	+	+				4	259
14566919	3	C	Y	+	+		+	+	+	+	+	+				4	259
14566919	4	C	Y	+	+	+	+	+	+	+	+	+				4	259
14566919	6	C	Y	+	+	+	+	+	+	+	+	+				4	259
14566919	7	C	Y	+	+	+	+	+	+	+	+	+				4	259
14566919	8	C	Y	+	+	+	+	+	+	+	+	+				4	259
14566919	9	C	Y	+	+	+	+	+	+	+	+	+				4	259
14566919	10	C	Y	+	+	+	+	+	+	+	+	+				4	259
14566919	11	C	Y	+	+	+	+	+	+	+	+	+				4	259
14566919	12	C	Y	+	+		+	+	+	+	+	+				4	259
14567345	3	G	R	+												3	183
14567351	3	T	K	+												3	177
14567382	1	C	Y	+	+		+	+	+	+	+	+		+		3	146
14567382	2	C	Y	+	+	+	+	+	+	+	+	+		+		3	146
14567382	3	C	Y	+	+	+	+	+	+	+	+	+		+		3	146
14567382	4	C	Y	+	+	+	+		+	+	+	+		+		3	146
14567382	6	C	Y	+	+	+	+	+	+	+	+	+		+		3	146
14567382	7	C	Y	+	+		+	+	+	+	+	+		+		3	146
14567382	8	C	Y	+	+	+	+	+	+	+	+	+		+		3	146
14567382	9	C	Y	+	+		+	+	+	+	+	+		+		3	146
14567382	10	C	Y	+	+	+	+	+	+	+	+	+		+	+	3	146
14567382	11	C	Y	+	+	+	+	+	+	+	+	+		+		3	146
14567382	12	C	Y	+					+	+	+	+		+		3	146
14581790	5	G	R	+	+		+	+			+	+		+		2	229
14581790	6	G	R	+										+	-	2	229
14581790	7	G	R	+	+		+	+	+	+	+	+	+	+	+	2	229
14581848	2	T	Y	+										+		2	171
14581848	10	T	Y	+										+		2	171
14581879	1	T	Y				+	+			+	+				2	140
14581879	2	T	Y								+	+				2	140
14581879	5	T	Y								+	+				2	140
14581879	6	T	Y									+			-	2	140
14581879	7	T	Y								+				-	2	140
14581879	9	T	Y								+					2	140
14581879	10	T	Y								+	+				2	140
14581879	11	T	Y								+	+				2	140
14581901	4	T	K	+												2	118
14581901	5	T	K	+												2	118
14581901	7	T	K	+											-	2	118
14581901	10	T	K	+												2	118
14581915	2	A	R		+											2	104
14581956	7	G	K	+	+	+	+	+	+	+	+	+			-	2	63
14581966	6	C	Y	+	+			+	+	+	+	+				2	53
14581966	8	C	Y	+	+			+	+	+	+	+				2	53
14581966	10	C	Y	+	+		+	+	+	+	+	+				2	53
14583375	10	C	S	+	+	+	+	+	+	+	+	+	+		+	1	275
14583424	4	G	S	+										+	-	1	226
14583424	6	G	S	+										+		1	226
14583529	6	A	M	+										+		1	121
14583529	11	A	M	+										+		1	121
14583534	4	A	M	+										+	-	1	116
14583546	4	T	Y	+										+	-	1	104
14583546	5	T	Y	+										+		1	104
14583546	7	T	Y	+										+		1	104
14583546	8	T	Y	+										+		1	104
14583546	9	T	Y	+										+		1	104
14583546	11	T	Y	+										+		1	104
14583550	7	T	Y	+										+		1	100
14583557	1	A	M	+										+		1	93
14583557	2	A	M	+										+		1	93
14583557	7	A	M	+										+		1	93
14583557	9	A	M	+	+									+		1	93
14583557	10	A	M	+										+	-	1	93
All positions are given in reference to chr3 of hg19. For each algorithm, a “+” value indicates that a variant call was made by that program for that variant position and pool. Column “P” indicates the position is in exonic sequence (not intronic). Column “Valid” indicates validation results for each variant-pool tested; “+”indicates a valid call and “-” indicates an invalid call. Column “Dist” i…
