# Supplementary material for: Effective detection of rare variants in pooled DNA samples using Cross-pool tailcurve analysis
Source: Genome Biol. 2011 Sep 28;12(9):R93. doi: 10.1186/gb-2011-12-9-r93 (PMC3308056; doi:10.1186/gb-2011-12-9-r93)
Supplement: Additional file 6 — Variant call output of SERVIC4E on the first cohort using Illumina base calls. [file gb-2011-12-9-r93-S6.TXT]

#Additional File 6. Variant call output of SERVIC4E on the first cohort using Illumina base calls
#CHR:reference sequence chromosome
#POS:position in reference sequence chromosome
#POOL:pool in which variant is called
#REF:reference nucleotide
#VAR:variant nucleotide (IUPAC merge)
#AVE_QUAL:average quality of variant nucleotide (average of base quality scores)
#CONTINUITY
#VAR_COV:coverage of variant nucleotide
#TOT_COV:total coverage of position
#TAIL:tailcurve factor
CHR	POS	POOL	REF	VAR	AVE_QUAL	CONTINUITY	VAR_COV	TOT_COV	FRQ	TAIL
chr3	14535190	2	T	Y	24.0588235294118	22	34	3652	0.00930996714129244	1.93945160270137
chr3	14535190	4	T	Y	23.8947368421053	34	76	4073	0.0186594647679843	1.52689752366268
chr3	14535190	9	T	Y	24.2916666666667	29	48	2584	0.0185758513931889	1.91224791691088
chr3	14535190	11	T	Y	24.4615384615385	24	26	3167	0.00820966214082728	1.80103339324142
chr3	14535341	2	G	S	25.7083333333333	16	24	7937	0.00302381252362354	1.67701870809688
chr3	14535341	5	G	S	27.537037037037	42	108	7044	0.0153321976149915	1.30112269173864
chr3	14535341	9	G	S	27.2530120481928	38	83	6393	0.0129829501016737	1.27784367181449
chr3	14535341	11	G	S	28.6612903225806	31	62	7116	0.00871275997751546	2.14368036623492
chr3	14535341	12	G	S	27.6753246753247	46	231	7979	0.0289509963654593	1.23108076689983
chr3	14536385	1	C	Y	25.3461538461538	37	52	3836	0.013555787278415	1.36288238889958
chr3	14536508	5	A	R	28.719298245614	28	57	5589	0.010198604401503	6.3226888171317
chr3	14536508	7	A	R	27.9344262295082	28	61	7474	0.00816162697350816	7.30290175289518
chr3	14536319	4	C	Y	28.0877192982456	36	57	3054	0.018664047151277	2.49680040619577
chr3	14538047	2	C	Y	27.9642857142857	18	28	5618	0.00498398006407974	1.39636630894174
chr3	14538004	5	C	Y	28.7590361445783	36	83	4083	0.0203281900563311	1.15290599026146
chr3	14538081	3	C	Y	23	4	4	815	0.0049079754601227	6.78520730802939
chr3	14538081	6	C	Y	30.1578947368421	41	114	5786	0.0197027307293467	1.18685146149711
chr3	14538081	7	C	Y	30.0285714285714	45	455	7603	0.0598447981060108	1.11432425994685
chr3	14538081	8	C	Y	28.6046511627907	28	43	4166	0.0103216514642343	2.20017209899302
chr3	14547182	1	G	R	29.1008230452675	46	486	5073	0.0958013010053223	1.1377786694637
chr3	14547182	2	G	R	28.2768670309654	46	549	6302	0.0871152015233259	1.21542767043557
chr3	14547182	3	G	R	28.25	45	244	2613	0.093379257558362	1.0108849585801
chr3	14547182	4	G	R	29.01393728223	46	287	6472	0.044344870210136	1.22166679792461
chr3	14547182	5	G	R	29.0794223826715	46	277	5491	0.0504461846658168	1.47748707834105
chr3	14547182	6	G	R	29.4412371134021	46	485	8221	0.0589952560515752	1.02989020720723
chr3	14547182	8	G	R	28.4194214876033	46	484	7402	0.0653877330451229	1.04358116515634
chr3	14547182	9	G	R	28.7874794069193	46	607	4517	0.134381226477751	1.03569864950665
chr3	14547182	10	G	R	29.2210526315789	46	475	7329	0.0648110246964115	1.0739495120217
chr3	14547182	11	G	R	28.2517482517483	46	286	3213	0.0890133831310302	1.44813998844016
chr3	14547182	12	G	R	28.3404255319149	46	611	5871	0.104070856753534	1.06851695377486
chr3	14547198	1	G	R	28.1773399014778	45	203	4357	0.0465916915308699	1.04751246744578
chr3	14547198	2	G	R	29.0878048780488	46	205	5289	0.0387596899224806	1.54198522866866
chr3	14547198	3	G	R	28.3725490196078	29	51	2254	0.0226264418811003	1.38387423036067
chr3	14547198	4	G	R	29.1449275362319	46	483	5429	0.0889666605268005	1.13022493311379
chr3	14547198	6	G	R	28.8978978978979	46	333	6543	0.0508940852819807	1.13565071048566
chr3	14547198	7	G	R	28.8989298454221	46	841	5769	0.145779164499913	1.08439873335684
chr3	14547198	8	G	R	28.9805194805195	43	308	6041	0.0509849362688297	1.16994922384937
chr3	14547198	9	G	R	29.1353711790393	44	229	3782	0.0605499735589635	1.26974309915126
chr3	14547198	11	G	R	27.7333333333333	34	90	2713	0.0331736085514191	1.07507804592207
chr3	14547198	12	G	R	26.8303571428571	40	112	5116	0.0218921032056294	1.3952481876704
chr3	14547105	2	G	R	26.6896551724138	21	29	4828	0.006006628003314	8.50867164501575
chr3	14547105	11	G	R	28.0322580645161	25	31	2715	0.0114180478821363	3.81648874674752
chr3	14547145	10	C	Y	25.875	46	232	6869	0.0337749308487407	1.22176116626912
chr3	14548494	1	A	R	29.4025717111771	46	1011	3214	0.314561294337274	1.15563712535788
chr3	14548494	2	A	R	29.5262803234501	46	1484	5256	0.28234398782344	1.08807426595876
chr3	14548494	3	A	R	29.6934931506849	46	584	2214	0.263775971093044	1.23532593887096
chr3	14548494	4	A	R	29.4902114330462	46	1277	6571	0.194338761223558	1.12203976219983
chr3	14548494	5	A	R	29.1869060190074	46	947	4905	0.193068297655454	1.17341361324885
chr3	14548494	6	A	R	29.026792750197	46	1269	5402	0.234912995186968	1.09445250445716
chr3	14548494	7	A	R	29.2401055408971	46	1516	6440	0.235403726708075	1.18781235941464
chr3	14548494	8	A	R	29.6024321796071	46	1069	4286	0.249416705552963	1.12851637669799
chr3	14548494	9	A	R	29.5985312117503	46	817	4783	0.170813297093874	1.1356471100753
chr3	14548494	10	A	R	29.5789473684211	46	1045	5012	0.208499600957702	1.25869776535877
chr3	14548494	11	A	R	29.4767184035477	46	902	3424	0.263434579439252	1.09655104835212
chr3	14548494	12	A	R	29.5091185410334	46	658	2734	0.24067300658376	1.17939004854494
chr3	14548474	5	G	R	27.4326923076923	44	208	4728	0.0439932318104907	1.24303120558082
chr3	14548474	6	G	R	26.2127659574468	31	47	5358	0.0087719298245614	1.45918953874165
chr3	14548474	8	G	R	26.8983050847458	30	59	4296	0.0137337057728119	1.26036312583999
chr3	14548277	6	G	R	29.9148936170213	29	47	3047	0.0154250082047916	2.43128512893147
chr3	14548277	8	G	R	28.5833333333333	25	36	2536	0.0141955835962145	1.41246951667738
chr3	14548457	10	G	R	30.678125	46	320	5921	0.0540449248437764	1.29990218964525
chr3	14549060	11	G	R	30.25	29	40	4989	0.00801763880537182	1.5458301147753
chr3	14551444	1	A	R	28.9047794117647	46	2720	3574	0.761052042529379	1.0308836329541
chr3	14551444	2	A	R	28.917643850559	46	3667	5134	0.714257888585898	1.025133740267
chr3	14551444	3	A	R	28.7790697674419	46	1548	2566	0.603273577552611	1.01876739036524
chr3	14551444	4	A	R	28.1872146118721	46	219	363	0.603305785123967	1.25330561109794
chr3	14551444	5	A	R	28.510158013544	46	2215	4276	0.51800748362956	1.03394906891925
chr3	14551444	6	A	R	28.5959680806384	46	2381	4114	0.578755469129801	1.04674578301925
chr3	14551444	7	A	R	28.8126451612903	46	3875	5791	0.66914177171473	1.02793559846211
chr3	14551444	8	A	R	28.602787456446	46	2009	3301	0.60860345349894	1.02792579273254
chr3	14551444	9	A	R	28.8267083519428	46	2239	3714	0.602854065697361	1.02219124322616
chr3	14551444	10	A	R	28.7520840884378	46	2759	4576	0.602928321678322	1.02096088359273
chr3	14551444	11	A	R	28.560917343526	46	2093	3185	0.657142857142857	1.03522320653708
chr3	14551444	12	A	R	28.6554121151936	46	3021	4450	0.678876404494382	1.0059369743109
chr3	14551454	1	C	Y	29.15	33	60	3539	0.0169539417914665	1.11696374454495
chr3	14551454	2	C	Y	29.4827586206897	32	58	5122	0.0113237016790316	1.33941047775481
chr3	14551524	7	T	Y	23.1612903225806	22	31	2308	0.0134315424610052	3.453349403775
chr3	14551383	10	C	Y	28.320987654321	36	81	6124	0.013226649248857	1.38960287847378
chr3	14552994	1	A	R	29.8155407770389	46	2857	3482	0.820505456634118	1.01959748553048
chr3	14552994	2	A	R	30.0184250932222	46	4559	5641	0.808190037227442	1.00346013551594
chr3	14552994	3	A	R	29.9743072123325	46	5449	6967	0.782115688244582	1.02526089520443
chr3	14552994	4	A	R	29.8850401606426	46	3984	5236	0.760886172650879	1.02086949342635
chr3	14552994	5	A	R	30.1430970775949	46	2977	4226	0.704448651206815	1.01124866995729
chr3	14552994	6	A	R	30.086809470124	46	3548	4748	0.74726200505476	1.02704867840701
chr3	14552994	7	A	R	30.0575418994413	46	5370	6618	0.811423390752493	1.01014590827993
chr3	14552994	8	A	R	30.2876178095548	46	3077	4100	0.750487804878049	1.01991313694298
chr3	14552994	9	A	R	29.6144711405689	46	3621	4493	0.805920320498553	1.01408646132703
chr3	14552994	10	A	R	30.0211742059673	46	3117	4541	0.686412684430742	1.00486798515817
chr3	14552994	11	A	R	29.9026166711627	46	3707	4703	0.788220284924516	1.02303749489025
chr3	14552994	12	A	R	30.0360989810771	46	3435	4344	0.790745856353591	1.02521880508258
chr3	14553039	2	G	K	23.6190476190476	28	42	4635	0.00906148867313916	4.05541380491544
chr3	14553039	6	G	K	22.59375	20	32	3493	0.00916117950186086	5.12607730832115
chr3	14553039	8	G	K	26	15	25	2645	0.00945179584120983	3.63961611954695
chr3	14553039	9	G	K	26.4606741573034	38	89	3681	0.0241782124422711	2.24217318925654
chr3	14553039	10	G	K	26.0487804878049	41	123	3291	0.0373746581586144	1.75032164553322
chr3	14553039	11	G	K	25.2222222222222	27	45	3391	0.0132704217045119	4.85547037569488
chr3	14552833	6	G	K	21.375	32	72	4890	0.0147239263803681	1.18470713130559
chr3	14552833	7	G	K	21.9076923076923	35	65	6718	0.00967549866031557	1.50200062792639
chr3	14552958	11	T	Y	29.375	27	40	5596	0.00714796283059328	1.46731712667275
chr3	14552797	12	G	R	24.9147286821705	41	129	8225	0.0156838905775076	1.21159825858031
chr3	14554271	1	G	R	28.08	45	200	3946	0.0506842372022301	1.11378342489949
chr3	14554271	2	G	R	28.718487394958	46	238	5792	0.0410911602209945	1.26485613793134
chr3	14554271	3	G	R	28.0761904761905	40	105	7050	0.0148936170212766	1.16997441891921
chr3	14554271	4	G	R	28.97605893186	46	543	5771	0.0940911453820828	1.16803669593152
chr3	14554271	6	G	R	29.2378854625551	45	227	4263	0.053248885761201	1.48049512322949
chr3	14554271	7	G	R	28.7380239520958	46	668	6327	0.105579263474	1.21906364250657
chr3	14554271	8	G	R	29.0434782608696	45	138	3486	0.0395869191049914	1.37326186193774
chr3	14554271	9	G	R	28.724795640327	46	367	4204	0.0872978116079924	1.17916916499766
chr3	14554271	11	G	R	27.6747572815534	44	206	4879	0.0422217667554827	1.02958572862063
chr3	14554271	12	G	R	28.7727272727273	39	88	4139	0.0212611741966659	1.46857161378106
chr3	14554309	5	C	Y	28.0845070422535	39	71	6551	0.0108380399938941	1.35015316690104
chr3	14554221	9	A	R	29.5833333333333	11	12	2213	0.00542250338906462	9.78550784632476
chr3	14554361	10	G	R	29.3061224489796	30	49	4680	0.0104700854700855	1.03087665437515
chr3	14555216	1	T	Y	28.030487804878	46	1476	2127	0.693935119887165	1.03690953450955
chr3	14555216	2	T	Y	28.0638403990025	46	2005	3159	0.634694523583412	1.0108732351278
chr3	14555216	3	T	Y	28.1662125340599	46	2202	4063	0.541964065961112	1.0293203490939
chr3	14555216	4	T	Y	28.5200764818356	46	2092	4263	0.490734224724373	1.01829375886738
chr3	14555216	5	T	Y	28.0505111244738	46	1663	3855	0.431387808041505	1.06860008047327
chr3	14555216	6	T	Y	28.505132360886	46	1851	3196	0.579161451814768	1.0581528280427
chr3	14555216	7	T	Y	28.3615586361933	46	2669	3997	0.667750813109832	1.00692181131531
chr3	14555216	8	T	Y	28.4282855236825	46	1499	2636	0.56866464339909	1.03104790883483
chr3	14555216	9	T	Y	27.4402789886661	46	1147	2209	0.519239474875509	1.08776590251528
chr3	14555216	10	T	Y	28.2732818218788	46	2459	4755	0.517139852786541	1.02877828758648
chr3	14555216	11	T	Y	28.1941747572816	46	1854	3269	0.567145916182319	1.07753490168978
chr3	14555216	12	T	Y	28.3041749502982	46	503	708	0.71045197740113	1.07346554066075
chr3	14555277	1	T	Y	25.75	28	44	1953	0.0225294418842806	1.57613881659381
chr3	14555277	2	T	Y	28.375	23	40	3190	0.0125391849529781	1.66491483824043
chr3	14555277	6	T	Y	27.1612903225806	22	31	3062	0.0101241018941868	2.08922470852212
chr3	14555277	8	T	Y	27	16	19	2194	0.00865998176845944	2.31184190763167
chr3	14555367	1	T	Y	25.75	45	424	883	0.480181200453001	4.89490526720179
chr3	14555367	2	T	Y	25.8878923766816	46	669	1562	0.428297055057618	4.57474113774319
chr3	14555367	3	T	Y	26.1584283903676	46	789	1873	0.421249332621463	4.00702027672214
chr3	14555367	4	T	Y	25.4444444444444	45	594	1736	0.342165898617512	3.81918701893336
chr3	14555367	5	T	Y	25.3772819472617	46	493	1620	0.304320987654321	3.91187235810554
chr3	14555367	6	T	Y	25.021113243762	46	521	1379	0.377810007251632	4.19855279702803
chr3	14555367	7	T	Y	25.8435462842242	46	767	1823	0.420735052111903	4.17292765376993
chr3	14555367	8	T	Y	25.6809116809117	44	351	974	0.360369609856263	4.22657034042996
chr3	14555367	9	T	Y	25.3177339901478	45	406	986	0.411764705882353	4.33472833983762
chr3	14555367	10	T	Y	25.4852459016393	46	610	1593	0.382925298179535	4.01103307062588
chr3	14555367	11	T	Y	25.3636363636364	46	506	1411	0.358610914245216	3.85614370134517
chr3	14555367	12	T	Y	25.9542483660131	36	153	280	0.546428571428571	3.98930870150258
chr3	14555264	5	G	R	27.1333333333333	38	75	3894	0.0192604006163328	1.17985249016366
chr3	14555811	1	A	R	28.2960301163587	46	2922	4581	0.637851997380485	1.04773174550092
chr3	14555811	2	A	R	28.485726550762	46	4659	7608	0.612381703470032	1.06412087395434
chr3	14555811	3	A	R	28.486921529175	46	3976	7321	0.543095205573009	1.05382675998054
chr3	14555811	4	A	R	28.3284196091875	46	2917	6680	0.436676646706587	1.08750380660832
chr3	14555811	5	A	R	28.2615878843506	46	2179	5637	0.386553131098102	1.07656538381282
chr3	14555811	6	A	R	28.324531708418	46	4431	8367	0.529580494801004	1.09695990438063
chr3	14555811	7	A	R	28.5317153888582	46	5439	8556	0.635694249649369	1.06213507649342
chr3	14555811	8	A	R	28.5537503384782	46	3693	6905	0.534829833454019	1.05732876852967
chr3	14555811	9	A	R	28.4743267504488	46	2785	5623	0.495287213231371	1.10094550818849
chr3	14555811	10	A	R	28.5309584393554	46	3537	7529	0.469783503785363	1.10097927751212
chr3	14555811	11	A	R	28.5206030150754	46	3980	7132	0.558048233314638	1.07444406707615
chr3	14555811	12	A	R	28.5205865764241	46	3546	6264	0.566091954022989	1.06227342038676
chr3	14556021	1	C	Y	27.2112068965517	46	232	2772	0.0836940836940837	1.18072940599444
chr3	14556021	2	C	Y	28.3620689655172	46	406	4934	0.0822861775435752	1.25409331565827
chr3	14556021	3	C	Y	28.6544502617801	45	382	4262	0.0896292820272173	1.16705591346908
chr3	14556021	4	C	Y	27.2521008403361	45	238	4089	0.0582049400831499	1.10595506660425
chr3	14556021	5	C	Y	27.2540540540541	46	370	3512	0.105353075170843	1.33626189618607
chr3	14556021	6	C	Y	27.4261603375527	43	237	4900	0.0483673469387755	1.09746609791147
chr3	14556021	7	C	Y	26.9619047619048	40	105	5039	0.020837467751538	1.74568356093584
chr3	14556021	8	C	Y	27.7951219512195	43	205	3721	0.055092717011556	1.2389349023538
chr3	14556021	9	C	Y	26.9566326530612	46	392	3548	0.110484780157835	1.35929730292006
chr3	14556021	10	C	Y	27.1842105263158	42	190	3456	0.0549768518518519	1.1711300774448
chr3	14556021	11	C	Y	28.3032786885246	45	366	4397	0.0832385717534683	1.19683714932827
chr3	14556021	12	C	Y	27.8606060606061	44	330	3692	0.0893824485373781	1.32703970756689
chr3	14555739	1	G	R	29.0917874396135	15	207	908	0.227973568281938	1.23988669766129
chr3	14555739	2	G	R	29.8097686375321	22	389	1833	0.212220403709765	1.46045694561423
chr3	14555739	3	G	R	29.0555555555556	26	360	2061	0.174672489082969	1.37867801419085
chr3	14555739	4	G	R	28.6017316017316	22	231	1941	0.119010819165379	1.60369629534026
chr3	14555739	5	G	R	29.0975609756098	20	205	1744	0.117545871559633	1.65198537805215
chr3	14555739	6	G	R	29.2746913580247	14	324	2132	0.151969981238274	1.74013117037487
chr3	14555739	7	G	R	29.625	16	320	1937	0.165203923593185	1.69730676688431
chr3	14555739	8	G	R	29.2330097087379	18	309	1629	0.189686924493554	1.48916332951836
chr3	14555739	9	G	R	29.1176470588235	12	221	1588	0.139168765743073	1.96302497045117
chr3	14555739	10	G	R	29.3665338645418	23	251	1491	0.168343393695506	1.50524059447379
chr3	14555739	11	G	R	28.9174311926606	19	327	1816	0.180066079295154	1.62476159304886
chr3	14555739	12	G	R	29.2153846153846	19	260	1310	0.198473282442748	1.70061146507251
chr3	14555864	3	C	Y	20	21	26	6747	0.00385356454720617	4.61151039784342
chr3	14555864	4	C	Y	24.4504792332268	45	313	6614	0.0473238584820079	1.19347455428745
chr3	14555864	5	C	Y	24.9873417721519	32	79	5330	0.0148217636022514	1.23881725514129
chr3	14555864	6	C	Y	27.5483870967742	21	31	5986	0.00517875041764116	1.36352682308961
chr3	14555864	8	C	Y	23.7692307692308	27	39	5609	0.00695311107149224	1.76109979749467
chr3	14555864	9	C	Y	22.7090909090909	33	55	5279	0.0104186398939193	1.4432372870818
chr3	14555864	10	C	Y	25.6640625	42	128	6943	0.018435834653608	1.09841723399932
chr3	14556008	5	C	S	20.8163265306122	27	49	4758	0.0102984447246742	1.56067353263928
chr3	14555968	11	G	R	28.5081967213115	33	61	5350	0.0114018691588785	2.64123232270424
chr3	14558745	1	C	Y	25.5694444444444	35	72	4790	0.0150313152400835	1.16328184997517
chr3	14558745	2	C	Y	25.703125	34	64	8513	0.00751791377892635	1.13353722788852
chr3	14558745	10	C	Y	26.3244680851064	45	188	6799	0.0276511251654655	1.65912355113225
chr3	14558758	3	C	S	24.2650602409639	38	83	7566	0.0109701295268306	1.07438099177495
chr3	14558545	6	A	W	29.8695652173913	24	46	6524	0.00705088902513795	4.44478327892381
chr3	14558545	8	A	W	29.1025641025641	24	39	5214	0.00747986191024166	5.50967402506683
chr3	14558622	9	C	Y	29.0192307692308	30	52	6492	0.00800985828712261	1.0758303286903
chr3	14559258	1	T	Y	27.3965014577259	46	343	3798	0.0903106898367562	1.15558917663984
chr3	14559258	2	T	Y	27.3468085106383	46	470	5863	0.0801637387003241	1.1113041545636
chr3	14559258	3	T	Y	25.6286919831224	46	237	6607	0.035871045860451	1.38769396702849
chr3	14559258	4	T	Y	27.1469465648855	46	524	6253	0.0837997761074684	1.16558163390464
chr3	14559258	5	T	Y	27.5636645962733	46	644	5025	0.1281592039801	1.07507262556663
chr3	14559258	6	T	Y	26.8385650224215	46	446	5744	0.0776462395543175	1.15530041597016
chr3	14559258	7	T	Y	27.8098591549296	46	426	6534	0.0651974288337925	1.04003473569764
chr3	14559258	8	T	Y	27.0035335689046	46	283	4383	0.0645676477298654	1.22582521858112
chr3	14559258	9	T	Y	26.5754060324826	46	431	5043	0.0854650009914733	1.20267922325625
chr3	14559258	10	T	Y	27.978622327791	46	421	5703	0.0738207960722427	1.12913302976437
chr3	14559258	11	T	Y	27.0320150659134	46	531	5276	0.100644427596664	1.05788171295172
chr3	14559258	12	T	Y	27.4278523489933	46	596	5262	0.113264918282022	1.08790752818602
chr3	14559314	1	G	R	26.4406779661017	31	59	3646	0.0161821173889194	1.09151158659267
chr3	14559314	2	G	R	25.1964285714286	41	112	5715	0.0195975503062117	1.19410358942251
chr3	14559314	3	G	R	26.3099415204678	46	171	5566	0.0307222421846928	1.19785370907599
chr3	14559314	4	G	R	28.0677966101695	32	59	5317	0.0110964829791236	1.36469756980756
chr3	14559314	5	G	R	27.7826086956522	27	46	4493	0.0102381482305809	1.48164592209968
chr3	14559314	6	G	R	25.7608695652174	29	46	5167	0.00890265144184246	1.34658149818872
chr3	14559314	8	G	R	27.875	31	56	4668	0.0119965724078835	1.55790237053514
chr3	14559314	9	G	R	25.5833333333333	20	36	4485	0.00802675585284281	2.00118854518973
chr3	14559314	11	G	R	27.6111111111111	28	54	5128	0.0105304212168487	1.20547418427374
chr3	14559242	5	A	W	28.7307692307692	32	52	4640	0.0112068965517241	6.28465860771463
chr3	14559242	6	A	W	26.6551724137931	17	29	5140	0.0056420233463035	4.53216884344629
chr3	14559242	9	A	W	28.5384615384615	43	143	4610	0.0310195227765727	1.97827274085325
chr3	14559340	10	G	R	26.7962962962963	29	54	4284	0.0126050420168067	3.12907225111224
chr3	14561552	3	G	R	29.4125	36	80	4339	0.018437427978797	2.97502483359602
chr3	14561552	4	G	R	28.4788732394366	39	142	3352	0.04236276849642	1.78946495381716
chr3	14561552	10	G	R	29.5084745762712	32	59	3357	0.0175752159666369	1.83968944580516
chr3	14561717	1	C	S	28.4684684684685	42	111	5837	0.0190166181257495	1.16902543700049
chr3	14561717	2	C	S	28.3452380952381	38	84	9235	0.00909583107742285	1.43263762111166
chr3	14561717	5	C	S	28.6293436293436	46	259	7166	0.0361428970136757	1.22843503580065
chr3	14561717	10	C	S	28.0132158590308	46	227	9976	0.0227546110665597	1.09178309221543
chr3	14561908	1	G	R	25.4285714285714	44	154	5753	0.0267686424474187	1.32086837783524
chr3	14561908	2	G	R	25.5643564356436	41	101	6703	0.0150678800537073	1.30725620484708
chr3	14561908	3	G	R	24.6875	12	16	1201	0.0133222314737719	2.36025692020219
chr3	14561908	6	G	R	25.40625	26	32	3308	0.00967351874244256	1.27136223929554
chr3	14561908	7	G	R	26.3756345177665	43	197	3086	0.0638366817887233	1.36196095090928
chr3	14561908	8	G	R	25.0666666666667	13	15	3601	0.00416550958067204	1.26438625119111
chr3	14561908	11	G	R	27.5925925925926	22	27	3958	0.00682162708438605	3.24382269216658
chr3	14562025	1	C	Y	29.7692307692308	40	91	4456	0.0204219030520646	1.45799501349686
chr3	14562025	2	C	Y	29.8714285714286	37	70	5957	0.0117508813160987	1.27368399376563
chr3	14562025	5	C	Y	29.852534562212	45	217	4642	0.0467470917707885	1.0517845421926
chr3	14562025	10	C	Y	30.5426356589147	41	129	5543	0.0232725960671117	1.14250169462334
chr3	14563237	1	G	R	23.188698284561	46	991	4248	0.233286252354049	1.13716847230766
chr3	14563237	2	G	R	24.0841121495327	46	1070	6263	0.170844643142264	1.13374712830073
chr3	14563237	3	G	R	23.4285714285714	46	693	6868	0.100902737332557	1.26278058113423
chr3	14563237	4	G	R	23.0728155339806	46	1236	6663	0.185502026114363	1.16408268140513
chr3	14563237	5	G	R	24.0381231671554	46	682	5433	0.125529173568931	1.2336752503977
chr3	14563237	6	G	R	24.7312992125984	46	1016	5770	0.176083188908146	1.09730775748775
chr3	14563237	7	G	R	23.6160140268849	46	1711	7345	0.232947583390061	1.09613978050826
chr3	14563237	8	G	R	25.1794538361508	46	769	5096	0.150902668759812	1.19046779981033
chr3	14563237	9	G	R	23.1020408163265	46	1127	4894	0.230281977932162	1.15967830491934
chr3	14563237	10	G	R	24.1281094527363	46	804	6249	0.128660585693711	1.36173128444837
chr3	14563237	11	G	R	24.8443708609272	46	906	5236	0.173032849503438	1.31090027612357
chr3	14563237	12	G	R	23.7506849315069	46	730	5688	0.128340365682138	1.18616661756773
chr3	14563258	1	A	R	24.8168685927307	46	2146	4833	0.444030622801573	1.08884920859777
chr3	14563258	2	A	R	25.3808772483433	46	3169	7215	0.439223839223839	1.04334745714997
chr3	14563258	3	A	R	24.9620330679731	46	3266	7860	0.415521628498728	1.06130373676633
chr3	14563258	4	A	R	24.7029897718332	46	2542	7600	0.334473684210526	1.08347258964787
chr3	14563258	5	A	R	24.4888668975755	46	2021	6300	0.320793650793651	1.05568444622312
chr3	14563258	6	A	R	25.5058728230053	46	2469	6837	0.361123299692848	1.06538081821467
chr3	14563258	7	A	R	25.1181688125894	46	3495	8331	0.419517464890169	1.03731557504196
chr3	14563258	8	A	R	26.4923835125448	46	2232	5792	0.385359116022099	1.08411631794614
chr3	14563258	9	A	R	25.0093304061471	46	1822	5711	0.319033444230433	1.04871975472462
chr3	14563258	10	A	R	25.7610558793281	46	2917	7107	0.41044041086253	1.02723308641421
chr3	14563258	11	A	R	25.490145672665	46	2334	5977	0.39049690480174	1.05579219417421
chr3	14563258	12	A	R	25.1996527777778	46	2880	6469	0.445200185500077	1.07048243238287
chr3	14563323	1	G	R	25.8620689655172	33	58	3854	0.0150492994291645	1.26011647645843
chr3	14563323	2	G	R	28.1833333333333	33	60	6019	0.0099684332945672	1.3889435642428
chr3	14563323	3	G	R	26.8143459915612	45	237	6764	0.0350384387936132	1.13305330312612
chr3	14563323	4	G	R	27.4096385542169	37	83	6565	0.0126428027418126	1.34240442163574
chr3	14563323	6	G	R	25.6029411764706	33	68	6103	0.011142061281337	1.13927856816865
chr3	14563323	7	G	R	27.9924812030075	41	133	7071	0.0188092207608542	1.8352337212029
chr3	14563323	8	G	R	27.9210526315789	25	38	5032	0.0075516693163752	1.58278000624231
chr3	14563323	9	G	R	24.84	26	50	4950	0.0101010101010101	1.22418027160262
chr3	14563323	11	G	R	28.0746268656716	36	67	5313	0.0126105778279691	2.10895954555975
chr3	14563326	1	C	M	25.3934426229508	34	61	3806	0.0160273252758802	1.30342344502451
chr3	14563326	2	C	M	28.265625	34	64	5833	0.0109720555460312	1.82007750425299
chr3	14563326	3	C	M	27.3291666666667	46	240	6657	0.0360522757999099	1.14910140866688
chr3	14563326	4	C	M	25.2688172043011	39	93	6455	0.0144074360960496	1.43895211751314
chr3	14563326	6	C	M	25.4625	38	80	5956	0.0134318334452653	1.49187175529434
chr3	14563326	7	C	M	27.7535211267606	41	142	6831	0.0207875860049773	1.43402591900014
chr3	14563326	8	C	M	26.8	27	40	4896	0.00816993464052288	1.19503603444663
chr3	14563326	9	C	M	27.8181818181818	26	44	4842	0.00908715406856671	1.09781457649682
chr3	14563326	11	C	M	27.1971830985915	39	71	5170	0.0137330754352031	1.68601401563907
chr3	14563362	1	G	R	26.7307692307692	29	52	3073	0.0169215750081354	2.70814662997949
chr3	14563362	2	G	R	26.6806722689076	39	119	4746	0.0250737463126844	1.84573417411294
chr3	14563362	3	G	R	27.1528662420382	43	314	5318	0.059044753666792	1.17005880877407
chr3	14563362	5	G	R	27.3305555555556	45	360	4338	0.0829875518672199	1.12181687933872
chr3	14563362	6	G	R	25.9965156794425	45	287	4738	0.0605740818910933	1.04737510659847
chr3	14563362	7	G	R	27.210407239819	45	442	5399	0.0818670124097055	1.11339722848473
chr3	14563362	8	G	R	26.0792682926829	41	164	3544	0.04627539503386	1.27552124777887
chr3	14563362	9	G	R	26.2736842105263	36	95	3833	0.0247847638925124	1.75565909349995
chr3	14563362	10	G	R	25.6478873239437	31	71	3810	0.0186351706036745	3.09699896185613
chr3	14563362	11	G	R	25.404958677686	36	121	3991	0.0303182159859684	1.64668235817949
chr3	14563362	12	G	R	26.5714285714286	40	182	4035	0.0451053283767038	1.33255531465791
chr3	14565243	2	C	Y	30.4761904761905	15	21	3295	0.00637329286798179	1.23056292334367
chr3	14565243	10	C	Y	32	17	22	2615	0.00841300191204589	2.29916580296573
chr3	14565875	1	A	R	24.5625	29	48	2040	0.0235294117647059	2.47066282063845
chr3	14565875	2	A	R	26.4090909090909	33	88	2881	0.0305449496702534	1.95373754266192
chr3	14565875	4	A	R	23.5853658536585	24	41	3215	0.0127527216174184	4.15611611154182
chr3	14565875	6	A	R	26.7981651376147	35	109	2771	0.0393359797906893	2.05968259488378
chr3	14565875	7	A	R	26.6301369863014	45	292	3570	0.0817927170868347	1.2026485363073
chr3	14565875	8	A	R	27.03125	34	64	2228	0.0287253141831239	1.63703227765123
chr3	14565875	9	A	R	26.5438596491228	33	57	2292	0.024869109947644	1.80972553807858
chr3	14565875	10	A	R	28.2027027027027	36	74	2463	0.0300446609825416	1.80783840055212
chr3	14565875	11	A	R	25.8148148148148	33	81	2223	0.0364372469635627	2.22724647013896
chr3	14565875	12	A	R	27.12	20	25	1151	0.0217202432667246	2.60616336932618
chr3	14565938	1	C	M	28.2941176470588	32	51	3353	0.0152102594691321	1.50366581945906
chr3	14565901	6	G	R	29.5416666666667	19	24	3074	0.00780741704619388	1.59185022569081
chr3	14566919	1	C	Y	26.2253521126761	39	142	1990	0.071356783919598	1.07693564545478
chr3	14566919	2	C	Y	25.5275590551181	38	127	3041	0.0417625780993094	1.5422559252452
chr3	14566919	3	C	Y	25.7368421052632	30	57	3861	0.0147630147630148	3.07532055779793
chr3	14566919	4	C	Y	27.6747404844291	43	289	3024	0.0955687830687831	1.39702766452255
chr3	14566919	6	C	Y	26.8366013071895	43	153	2671	0.0572819168850618	1.23878702489937
chr3	14566919	7	C	Y	26.5983606557377	45	366	3301	0.110875492275068	1.52153256943266
chr3	14566919	8	C	Y	27.0625	35	80	1947	0.0410888546481767	1.30104066613904
chr3	14566919	9	C	Y	27.2424242424242	42	198	2089	0.0947821924365725	1.38428812031518
chr3	14566919	10	C	Y	26.5853658536585	32	82	2023	0.0405338606030648	1.18450532412054
chr3	14566919	11	C	Y	27.5675675675676	31	74	2499	0.0296118447378952	1.39032673471095
chr3	14566919	12	C	Y	27.95	25	40	2041	0.0195982361587457	2.51394496027904
chr3	14566912	2	C	Y	23.8125	24	32	2465	0.0129817444219067	3.02728682656636
chr3	14567382	1	C	Y	27.5714285714286	27	42	3644	0.0115257958287596	1.3340840424433
chr3	14567382	2	C	Y	26.1025641025641	40	117	5302	0.0220671444737835	1.37025411641977
chr3	14567382	3	C	Y	27.7530864197531	46	243	6480	0.0375	1.04078003526707
chr3	14567382	4	C	Y	27.475	36	80	7635	0.0104780615586117	1.30858140542033
chr3	14567382	6	C	Y	27.5984555984556	46	259	4683	0.0553064275037369	1.13309130664806
chr3	14567382	7	C	Y	26.4625	36	80	6711	0.011920727164357	1.62163429785738
chr3	14567382	8	C	Y	27.5114942528736	44	174	3801	0.0457774269928966	1.16030044611433
chr3	14567382	9	C	Y	28.4035087719298	27	57	2136	0.026685393258427	1.14549766583419
chr3	14567382	10	C	Y	26.9766355140187	45	214	4460	0.0479820627802691	1.15862683841503
chr3	14567382	11	C	Y	27.2774193548387	46	155	4387	0.0353316617278322	1.19681788401756
chr3	14567382	12	C	Y	25.5238095238095	19	21	3114	0.00674373795761079	1.39223722121848
chr3	14581790	7	G	R	25.5436893203883	42	103	6205	0.0165995165189363	1.03280295850434
chr3	14581966	6	C	Y	27.2926829268293	23	41	5376	0.0076264880952381	5.27915621500917
chr3	14581966	8	C	Y	27.46875	23	32	4118	0.00777076250607091	8.75236970548077
chr3	14581966	10	C	Y	27.9024390243902	23	41	3744	0.0109508547008547	6.40271503478404
chr3	14581956	7	G	K	24.5839416058394	45	137	7851	0.0174500063686155	1.29956520478484
chr3	14583375	10	C	S	28.4651162790698	37	86	6270	0.0137161084529506	1.53290123605106
