# Supplementary material for: Effective detection of rare variants in pooled DNA samples using Cross-pool tailcurve analysis
Source: Genome Biol. 2011 Sep 28;12(9):R93. doi: 10.1186/gb-2011-12-9-r93 (PMC3308056; doi:10.1186/gb-2011-12-9-r93)
Supplement: Additional file 7 — Comparisons of annotated SNPs, transition-transversion ratios, and synonymous-non-synonymous ratios. Calculated metrics for annotation rates, transition-transversion rates, and synonymous-non-synonymous rates for first cohort data only. [file gb-2011-12-9-r93-S7.XLS]

## Sheet: Sheet1
Additional File 7. Comparisons of Annotated SNPs, Transition-Transversion Ratios, and Synonymous-Non-Synonymous Ratios
Base-calling Methods		Illumina						SRFIM
Variant Detection Algorithm		SNPSeeker	SAMTools	CRISP	Syzygy	SERVIC4E		SAMTools	CRISP	Syzygy	SERVIC4E
	Annotated Variants
	- # of Variant-Pools -
	Annotated	191	235	235	247	246		232	234	244	242
	Not Annotated	30	153	150	132	87		76	128	132	92
	% Unique Variant-Pools Annotated	0.864253	0.60567	0.61039	0.651715	0.738739		0.753247	0.646409	0.648936	0.724551
	Annotated Variants not called	23	19	19	19	19		20	19	20	19
	Transitions vs. Transversions
	- # of Variant-Pools -
	Transitions	205	313	306	332	297		278	298	308	298
	Transversions	16	75	79	47	36		30	64	68	36
	Transition:Transversion Ratio	12.8125	4.17333	3.87342	7.06383	8.25		9.26667	4.65625	4.52941	8.27778
	Synonymous vs. Non_Synonymous Changes
	- # of Variant-Pools -
	Synonymous	99	110	105	100	102		100	104	99	102
	Non-Synonymous	40	103	69	63	64		69	69	57	64
	Synonymous:Non-synonymous Ratio	2.475	1.06796	1.52174	1.5873	1.59375		1.44928	1.50725	1.73684	1.59375
