# Supplementary material for: Effective detection of rare variants in pooled DNA samples using Cross-pool tailcurve analysis
Source: Genome Biol. 2011 Sep 28;12(9):R93. doi: 10.1186/gb-2011-12-9-r93 (PMC3308056; doi:10.1186/gb-2011-12-9-r93)
Supplement: Additional file 8 — Variant call output of SERVIC4E on the first cohort using Srfim base calls. [file gb-2011-12-9-r93-S8.TXT]

#Additional File 8. Variant call output of SERVIC4E on the first cohort using Srfim base calls
#CHR:reference sequence chromosome
#POS:position in reference sequence chromosome
#POOL:pool in which variant is called
#REF:reference nucleotide
#VAR:variant nucleotide (IUPAC merge)
#AVE_QUAL:average quality of variant nucleotide (average of base quality scores)
#CONTINUITY
#VAR_COV:coverage of variant nucleotide
#TOT_COV:total coverage of position
#TAIL:tailcurve factor
CHR	POS	POOL	REF	VAR	AVE_QUAL	CONTINUITY	VAR_COV	TOT_COV	FRQ	TAIL
chr3	14535190	4	T	Y	15.3333333333333	35	87	3878	0.0224342444559051	2.14450804805687
chr3	14535341	5	G	S	21.2881355932203	45	118	6741	0.017504821243139	1.16555910507364
chr3	14535341	9	G	S	17.9042553191489	40	94	6087	0.0154427468375226	1.08489855577323
chr3	14535341	11	G	S	23.6290322580645	29	62	6659	0.00931070731341042	1.85949559304712
chr3	14535341	12	G	S	21.9035087719298	45	228	7755	0.0294003868471954	1.10812956235637
chr3	14536385	1	C	Y	17.3953488372093	29	43	3712	0.0115840517241379	1.50391373046802
chr3	14536385	2	C	Y	21.3333333333333	26	33	5340	0.00617977528089888	1.78894990258831
chr3	14536508	1	A	R	16.2142857142857	17	28	4424	0.00632911392405063	2.79170711484443
chr3	14536508	2	A	R	17.3333333333333	28	51	6707	0.00760399582525719	5.04383793764354
chr3	14536508	3	A	R	14.8787878787879	22	33	3872	0.00852272727272727	2.86149027307793
chr3	14536508	5	A	R	20.5573770491803	28	61	5387	0.0113235567105996	3.72544645786774
chr3	14536508	6	A	R	17.5208333333333	26	48	6285	0.00763723150357995	3.54594834065053
chr3	14536508	7	A	R	17.469696969697	29	66	7237	0.00911980102252315	4.97018559586661
chr3	14536508	8	A	R	14.3125	24	48	5035	0.00953326713008937	2.42629918030978
chr3	14536508	10	A	R	14.4827586206897	23	58	5508	0.0105301379811184	2.65727192081952
chr3	14536508	11	A	R	15.3333333333333	19	30	5322	0.0056369785794814	7.28699354459457
chr3	14536319	4	C	Y	21.7959183673469	31	49	2937	0.0166836908409942	2.72489637953897
chr3	14538047	2	C	Y	20.7142857142857	23	35	5501	0.00636247954917288	1.67329133907544
chr3	14538004	5	C	Y	22.25	40	88	4240	0.0207547169811321	1.0979457466887
chr3	14538081	3	C	Y	15.75	4	4	781	0.00512163892445583	6.4772437265395
chr3	14538081	6	C	Y	24.982905982906	43	117	5586	0.0209452201933405	1.12284789628541
chr3	14538081	7	C	Y	26.2685185185185	45	432	7315	0.0590567327409433	1.10816166705501
chr3	14538081	8	C	Y	25.2307692307692	27	39	3974	0.00981378963261198	2.20642614819786
chr3	14547182	1	G	R	25.0132450331126	46	453	4829	0.0938082418720232	1.08115735331408
chr3	14547182	2	G	R	23.6482213438735	46	506	5944	0.0851278600269179	1.21342477690899
chr3	14547182	3	G	R	23.478813559322	45	236	2493	0.0946650621740874	1.09513241565444
chr3	14547182	4	G	R	24.911877394636	46	261	6187	0.0421852270890577	1.16201974690395
chr3	14547182	5	G	R	25.2024291497976	46	247	5157	0.0478960636028699	1.34301388289744
chr3	14547182	6	G	R	25.2333333333333	46	450	7888	0.0570486815415822	1.05955729926666
chr3	14547182	8	G	R	25.2108843537415	45	441	7039	0.0626509447364682	1.12482499201693
chr3	14547182	9	G	R	24.3291814946619	46	562	4207	0.133586879011172	1.03982583638499
chr3	14547182	10	G	R	25.314479638009	46	442	6993	0.0632060632060632	1.18378506087041
chr3	14547182	11	G	R	23.8957528957529	45	259	2970	0.0872053872053872	1.44537978997016
chr3	14547182	12	G	R	24.3096085409253	46	562	5574	0.100825260136347	1.02994350731541
chr3	14547198	1	G	R	22.4484536082474	44	194	4211	0.0460698171455711	1.07257903956762
chr3	14547198	2	G	R	24.7539267015707	44	191	5075	0.0376354679802956	1.51098856752013
chr3	14547198	3	G	R	23.195652173913	28	46	2181	0.0210912425492893	1.20773323786266
chr3	14547198	4	G	R	25.4565217391304	46	460	5240	0.0877862595419847	1.23408152465356
chr3	14547198	6	G	R	24.9440789473684	46	304	6295	0.0482922954725973	1.14688288581383
chr3	14547198	7	G	R	24.8806532663317	46	796	5608	0.141940085592011	1.10649217460736
chr3	14547198	8	G	R	25.1084745762712	41	295	5830	0.0506003430531732	1.19187861901544
chr3	14547198	9	G	R	24.7857142857143	44	224	3601	0.0622049430713691	1.23953006881945
chr3	14547198	11	G	R	22.1325301204819	35	83	2545	0.0326129666011788	1.03740289687537
chr3	14547198	12	G	R	22.1809523809524	43	105	4898	0.0214373213556554	1.48733647068088
chr3	14547105	2	G	R	19.8	19	25	4603	0.00543124049532913	9.17659466455069
chr3	14547105	11	G	R	21.7666666666667	22	30	2544	0.0117924528301887	2.94926123614724
chr3	14547145	10	C	Y	19.8428571428571	45	210	6613	0.0317556328443974	1.3383130571263
chr3	14548494	1	A	R	24.6717171717172	46	990	3104	0.318943298969072	1.12257724597908
chr3	14548494	2	A	R	25.0979847116053	46	1439	5035	0.285799404170804	1.04393083188851
chr3	14548494	3	A	R	24.3628318584071	46	565	2119	0.266635205285512	1.20476660717688
chr3	14548494	4	A	R	24.7988871224165	46	1258	6329	0.198767577816401	1.04807423161961
chr3	14548494	5	A	R	24.8394648829431	46	897	4701	0.190810465858328	1.15906149736616
chr3	14548494	6	A	R	24.6609616951915	46	1227	5210	0.235508637236084	1.07360085051816
chr3	14548494	7	A	R	24.9162087912088	46	1456	6224	0.233933161953728	1.18916092834648
chr3	14548494	8	A	R	24.7540669856459	46	1045	4091	0.255438768027377	1.14317964902758
chr3	14548494	9	A	R	25.1108374384236	46	812	4628	0.175453759723423	1.17401134775194
chr3	14548494	10	A	R	25.9089089089089	46	999	4781	0.208952102070697	1.26517000694811
chr3	14548494	11	A	R	25.6948356807512	46	852	3170	0.268769716088328	1.06640569563962
chr3	14548494	12	A	R	24.4804381846635	46	639	2628	0.243150684931507	1.15477792837387
chr3	14548474	5	G	R	22.40625	45	192	4496	0.0427046263345196	1.30987008770205
chr3	14548474	6	G	R	19.530612244898	30	49	5097	0.00961349813615853	1.74375439135905
chr3	14548474	8	G	R	23.7115384615385	31	52	4031	0.01290002480774	1.15063473679695
chr3	14548277	6	G	R	23.22	31	50	3007	0.016627868307283	2.38829804466096
chr3	14548457	10	G	R	26.640127388535	46	314	5679	0.0552914245465751	1.29922717485552
chr3	14549060	11	G	R	27.0882352941176	25	34	4648	0.00731497418244406	1.70121109491054
chr3	14551444	1	A	R	24.6552795031056	46	2576	3420	0.753216374269006	1.02844957306069
chr3	14551444	2	A	R	24.9327146171694	46	3448	4875	0.707282051282051	1.01932411575066
chr3	14551444	3	A	R	24.5037800687285	46	1455	2428	0.599258649093904	1.01506009814935
chr3	14551444	4	A	R	24.7539267015707	45	191	345	0.553623188405797	1.26519244960934
chr3	14551444	5	A	R	24.6475332068311	46	2108	4120	0.511650485436893	1.04059630338955
chr3	14551444	6	A	R	24.1013602457218	46	2279	3955	0.576232616940582	1.03573101287467
chr3	14551444	7	A	R	24.7929140346059	46	3641	5506	0.661278605158009	1.02217447395798
chr3	14551444	8	A	R	24.474656810982	46	1894	3148	0.601651842439644	1.03472901837159
chr3	14551444	9	A	R	25.2339913336543	46	2077	3483	0.59632500717772	1.02825349740492
chr3	14551444	10	A	R	25.3232675183895	46	2583	4329	0.596673596673597	1.00688296507906
chr3	14551444	11	A	R	24.4131455399061	46	1917	2943	0.651376146788991	1.03935391994192
chr3	14551444	12	A	R	24.5612857647474	46	2831	4242	0.667373880245167	1.00525581411889
chr3	14551454	1	C	Y	26.8392857142857	31	56	3376	0.0165876777251185	1.28389194728383
chr3	14551454	2	C	Y	25.2222222222222	30	54	4841	0.0111547200991531	1.34375322414566
chr3	14551524	7	T	Y	16.0285714285714	25	35	2201	0.0159018627896411	2.72868343655626
chr3	14551383	10	C	Y	23.7674418604651	37	86	6011	0.0143071036433206	1.39067012589033
chr3	14552994	1	A	R	26.3697261287935	46	2702	3315	0.815082956259427	1.02464568148063
chr3	14552994	2	A	R	26.8880317905563	46	4278	5336	0.801724137931034	1.00255217140754
chr3	14552994	3	A	R	26.4911445438964	46	5251	6734	0.77977427977428	1.01692924765349
chr3	14552994	4	A	R	26.3723347547974	46	3752	4978	0.753716351948574	1.02641139065687
chr3	14552994	5	A	R	26.7127697205518	46	2827	4053	0.697508018751542	1.04406976199976
chr3	14552994	6	A	R	26.530509478673	46	3376	4523	0.746407251824011	1.0273753263622
chr3	14552994	7	A	R	26.6691522762951	46	5096	6321	0.806201550387597	1.00706641639531
chr3	14552994	8	A	R	27.1096796657382	46	2872	3844	0.747138397502601	1.01081888916359
chr3	14552994	9	A	R	26.175081192796	46	3387	4223	0.802036466966611	1.00910080133893
chr3	14552994	10	A	R	27.0683937823834	46	2895	4241	0.682622023107758	1.00992663175408
chr3	14552994	11	A	R	26.5869565217391	46	3404	4315	0.788876013904983	1.0295283889558
chr3	14552994	12	A	R	26.625427416848	46	3217	4093	0.78597605668214	1.03014927228258
chr3	14553039	2	G	K	16.275	27	40	4378	0.00913659205116491	4.26862046086307
chr3	14553039	6	G	K	11.5135135135135	25	37	3381	0.0109435078379178	3.66405120660363
chr3	14553039	8	G	K	16.1111111111111	17	27	2549	0.0105923891722244	3.35909697366575
chr3	14553039	9	G	K	21.4814814814815	35	81	3464	0.0233833718244804	2.31960474839937
chr3	14553039	10	G	K	19.5169491525424	40	118	3156	0.0373891001267427	1.69434806062703
chr3	14553039	11	G	K	18.3777777777778	29	45	3116	0.0144415917843389	3.82615397479472
chr3	14552833	6	G	K	14.9166666666667	32	72	4844	0.0148637489677952	1.1960616789329
chr3	14552833	7	G	K	12.7352941176471	39	68	6553	0.0103769265985045	1.38930558941397
chr3	14552958	11	T	Y	17.5535714285714	29	56	5182	0.0108066383635662	2.04334612267372
chr3	14552797	12	G	R	18.1913043478261	42	115	7855	0.014640356460853	1.2831656447112
chr3	14554271	1	G	R	24.7830687830688	44	189	3799	0.0497499341932087	1.17726427484082
chr3	14554271	2	G	R	26.6283185840708	46	226	5571	0.0405672231197272	1.30440904891491
chr3	14554271	3	G	R	24.1923076923077	41	104	6696	0.015531660692951	1.07928552504028
chr3	14554271	4	G	R	25.2171189979123	46	479	5490	0.0872495446265938	1.15297001485906
chr3	14554271	6	G	R	24.4883720930233	45	215	4106	0.0523623964929372	1.33136938374697
chr3	14554271	7	G	R	25.1578125	46	640	6044	0.105890138980807	1.25509342839236
chr3	14554271	8	G	R	24.2571428571429	46	140	3322	0.0421432871763998	1.3615425444538
chr3	14554271	9	G	R	25.6774193548387	45	341	4015	0.0849315068493151	1.11336009668384
chr3	14554271	11	G	R	23.9701492537313	44	201	4604	0.0436576889661164	1.01937857393972
chr3	14554271	12	G	R	22.2558139534884	38	86	4044	0.0212660731948566	1.49384359425158
chr3	14554309	5	C	Y	22	37	66	6299	0.0104778536275599	1.1474936970294
chr3	14554221	9	A	R	20.3333333333333	14	15	2124	0.00706214689265537	7.5472198372197
chr3	14554361	10	G	R	21.6666666666667	28	51	4534	0.0112483458314954	1.05775681658751
chr3	14555216	1	T	Y	23.4234042553191	46	1410	2045	0.689486552567237	1.06734121702819
chr3	14555216	2	T	Y	23.456064690027	46	1855	3003	0.617715617715618	1.03357623540797
chr3	14555216	3	T	Y	23.445600756859	46	2114	3933	0.537503178235444	1.04424735096391
chr3	14555216	4	T	Y	24.1809328549462	46	1951	4020	0.485323383084577	1.00594752822983
chr3	14555216	5	T	Y	23.2650602409639	46	1577	3663	0.430521430521431	1.05341084350784
chr3	14555216	6	T	Y	24.4348837209302	46	1720	3044	0.565045992115637	1.07924100602088
chr3	14555216	7	T	Y	24.3111200321156	46	2491	3762	0.662147793726741	1.00817892175263
chr3	14555216	8	T	Y	24.8951841359773	46	1412	2483	0.568666935159082	1.00720494065659
chr3	14555216	9	T	Y	22.2389878163074	46	1067	2051	0.520234032179425	1.09572335071231
chr3	14555216	10	T	Y	24.1432303003918	46	2297	4442	0.517109410175597	1.05849119948949
chr3	14555216	11	T	Y	24.3852507374631	46	1695	3022	0.560886829913964	1.05053557108348
chr3	14555216	12	T	Y	23.7664543524416	46	471	673	0.699851411589896	1.07122790507434
chr3	14555277	1	T	Y	19.5416666666667	27	48	1867	0.0257096946973755	1.48359244446325
chr3	14555277	2	T	Y	19.5869565217391	23	46	3079	0.014939915556999	1.17911360691075
chr3	14555277	6	T	Y	17.1875	22	32	3003	0.0106560106560107	1.41418513537826
chr3	14555277	8	T	Y	25.2666666666667	14	15	2116	0.00708884688090737	2.53765564522484
chr3	14555367	1	T	Y	19.2227722772277	45	404	850	0.475294117647059	4.96288509549621
chr3	14555367	2	T	Y	20.2248427672956	46	636	1488	0.42741935483871	4.46229649385123
chr3	14555367	3	T	Y	20.3775100401606	46	747	1756	0.425398633257403	4.12107344497649
chr3	14555367	4	T	Y	19.0611510791367	44	556	1664	0.334134615384615	3.73972845679855
chr3	14555367	5	T	Y	19.3161290322581	46	465	1525	0.304918032786885	3.85863429126651
chr3	14555367	6	T	Y	18.1506024096386	46	498	1319	0.377558756633813	4.14125322304868
chr3	14555367	7	T	Y	19.9824797843666	46	742	1734	0.427912341407151	4.20869003603318
chr3	14555367	8	T	Y	19.0442477876106	44	339	952	0.35609243697479	4.31416272124352
chr3	14555367	9	T	Y	20.3403693931398	44	379	935	0.405347593582888	4.34533112880042
chr3	14555367	10	T	Y	19.2901023890785	46	586	1547	0.37879767291532	3.89387256187823
chr3	14555367	11	T	Y	19.2067510548523	46	474	1325	0.357735849056604	3.86783596798433
chr3	14555367	12	T	Y	19.6602564102564	40	156	278	0.561151079136691	4.3820025751004
chr3	14555264	5	G	R	22.4366197183099	38	71	3754	0.0189131592967501	1.10109212461522
chr3	14555811	1	A	R	23.8279256288735	46	2743	4279	0.641037625613461	1.05076886057428
chr3	14555811	2	A	R	24.3164124743911	46	4393	7189	0.611072471831966	1.04955420906323
chr3	14555811	3	A	R	24.4968487394958	46	3808	7013	0.542991587052617	1.0504107012605
chr3	14555811	4	A	R	24.2286628733997	46	2812	6415	0.438347622759158	1.0864961043547
chr3	14555811	5	A	R	24.0541586073501	46	2068	5286	0.391222096102913	1.07608903632493
chr3	14555811	6	A	R	23.8199097172725	46	4209	7994	0.526519889917438	1.0738106371686
chr3	14555811	7	A	R	24.5918287173443	46	5091	8075	0.63046439628483	1.05057225273361
chr3	14555811	8	A	R	24.5446870451237	46	3435	6481	0.530010800802345	1.06618115857535
chr3	14555811	9	A	R	24.7430634739643	46	2631	5287	0.497635710232646	1.09841661019979
chr3	14555811	10	A	R	24.5753012048193	46	3320	7145	0.464660601819454	1.09215210881401
chr3	14555811	11	A	R	24.477168332883	46	3701	6598	0.560927553804183	1.08136858818794
chr3	14555811	12	A	R	24.4170124481328	46	3374	5958	0.566297415240013	1.05538974175002
chr3	14556021	1	C	Y	20.2511210762332	45	223	2731	0.0816550714024167	1.16780740895642
chr3	14556021	2	C	Y	21.7244897959184	46	392	4781	0.08199121522694	1.25741986928179
chr3	14556021	3	C	Y	22.7950819672131	44	366	4127	0.0886842742912527	1.20048519241224
chr3	14556021	4	C	Y	20.5622317596567	45	233	3992	0.0583667334669339	1.02244625955663
chr3	14556021	5	C	Y	20.9445983379501	46	361	3418	0.105617320070216	1.31448091964656
chr3	14556021	6	C	Y	19.8847736625514	43	243	4828	0.0503314001657001	1.05143776317398
chr3	14556021	7	C	Y	18.43	37	100	4859	0.0205803663305207	1.85780802992104
chr3	14556021	8	C	Y	20.7286432160804	44	199	3631	0.0548058386119526	1.15490255671028
chr3	14556021	9	C	Y	20.7440633245383	45	379	3405	0.111306901615272	1.31782889143197
chr3	14556021	10	C	Y	19.5531914893617	42	188	3324	0.0565583634175692	1.16056795647618
chr3	14556021	11	C	Y	21.9340974212034	44	349	4219	0.0827210239393221	1.12988080623325
chr3	14556021	12	C	Y	21.5903225806452	45	310	3593	0.0862788755914278	1.32439149334278
chr3	14555739	1	G	R	26.0523560209424	15	191	879	0.217292377701934	1.2936053575535
chr3	14555739	2	G	R	26.3185595567867	22	361	1710	0.211111111111111	1.39921566492584
chr3	14555739	3	G	R	25.0722543352601	23	346	1934	0.178903826266805	1.46205950981607
chr3	14555739	4	G	R	24.4528301886793	24	212	1807	0.11732152739347	1.38375149382127
chr3	14555739	5	G	R	26.7720207253886	19	193	1647	0.117182756527019	1.46514510529647
chr3	14555739	6	G	R	25.209726443769	17	329	2053	0.160253287871408	1.67433575085481
chr3	14555739	7	G	R	26.2647058823529	15	306	1849	0.165494862087615	1.74657637339964
chr3	14555739	8	G	R	26.0501792114695	20	279	1528	0.182591623036649	1.35025457813656
chr3	14555739	9	G	R	24.9383886255924	10	211	1516	0.139182058047493	2.03884504382528
chr3	14555739	10	G	R	26.8034188034188	22	234	1374	0.170305676855895	1.56821849250352
chr3	14555739	11	G	R	25.7064846416382	19	293	1631	0.179644389944819	1.37672579053321
chr3	14555739	12	G	R	25.8389830508475	18	236	1204	0.196013289036545	1.5420221251256
chr3	14555864	4	C	Y	19.0199335548173	45	301	6400	0.04703125	1.28590010531809
chr3	14555864	5	C	Y	20.04	34	75	5222	0.0143623132899272	1.1558238564321
chr3	14555864	6	C	Y	20.2571428571429	23	35	5804	0.0060303239145417	1.12503721177828
chr3	14555864	8	C	Y	17.6857142857143	24	35	5376	0.00651041666666667	1.52800902897823
chr3	14555864	9	C	Y	13.9298245614035	31	57	5083	0.0112138500885304	1.32068658181744
chr3	14555864	10	C	Y	20.3787878787879	44	132	6704	0.0196897374701671	1.1243980568226
chr3	14556008	5	C	S	13.5208333333333	24	48	4632	0.0103626943005181	2.52686567014608
chr3	14555968	11	G	R	20.4791666666667	30	48	5023	0.00955604220585308	3.46847413470472
chr3	14558745	1	C	Y	19.64	35	75	4564	0.016432953549518	1.05209424425017
chr3	14558745	2	C	Y	15.625	31	56	8213	0.00681845854133691	1.08708145958496
chr3	14558745	10	C	Y	20.2616279069767	45	172	6582	0.0261318748100881	1.64302477021436
chr3	14558758	3	C	S	15.4895833333333	40	96	7277	0.0131922495533874	1.4641221989507
chr3	14558545	6	A	W	22.9565217391304	24	46	6284	0.00732017823042648	4.2560506179359
chr3	14558545	8	A	W	24.6944444444444	21	36	5019	0.00717274357441721	5.38004880567951
chr3	14558622	9	C	Y	20.64	31	50	6142	0.0081406707912732	1.26184176824093
chr3	14559221	5	G	K	14.2727272727273	9	11	2211	0.00497512437810945	4.65095260741128
chr3	14559221	6	G	K	19.6363636363636	10	11	2477	0.00444085587404118	8.43318707065229
chr3	14559221	7	G	K	12.1428571428571	13	14	2882	0.00485773768216516	6.21077719535032
chr3	14559221	9	G	K	21.2352941176471	13	17	2224	0.00764388489208633	4.88172834380007
chr3	14559221	12	G	K	17.1111111111111	9	9	2158	0.00417052826691381	7.78006076344505
chr3	14559258	1	T	Y	23.3396226415094	46	318	3591	0.0885547201336675	1.15202521800554
chr3	14559258	2	T	Y	22.2973568281938	46	454	5599	0.0810859081978925	1.19060757882133
chr3	14559258	3	T	Y	20.5166666666667	46	240	6249	0.0384061449831973	1.47447946661493
chr3	14559258	4	T	Y	23.1338742393509	46	493	5848	0.0843023255813953	1.14791761916557
chr3	14559258	5	T	Y	23.1762820512821	46	624	4820	0.129460580912863	1.09724622697233
chr3	14559258	6	T	Y	21.4908675799087	46	438	5551	0.0789047018555215	1.16800681799659
chr3	14559258	7	T	Y	21.4380733944954	46	436	6282	0.0694046482012098	1.2165186380259
chr3	14559258	8	T	Y	21.492700729927	45	274	4187	0.0654406496298065	1.30428072070773
chr3	14559258	9	T	Y	21.6489104116223	46	413	4809	0.0858806404657933	1.16587070697973
chr3	14559258	10	T	Y	22.7893462469734	46	413	5522	0.0747917421224194	1.1367573573325
chr3	14559258	11	T	Y	22.4817813765182	46	494	4965	0.099496475327291	1.02262298559179
chr3	14559258	12	T	Y	22.9762773722628	46	548	5073	0.108022866154149	1.16748448612329
chr3	14559314	1	G	R	18.6290322580645	32	62	3603	0.0172078823202886	1.40950729543488
chr3	14559314	2	G	R	18.5892857142857	37	112	5579	0.0200752823086575	1.24340550821418
chr3	14559314	3	G	R	20.8509316770186	46	161	5443	0.0295792761344847	1.2270518729759
chr3	14559314	4	G	R	22.3090909090909	30	55	5147	0.010685836409559	1.33446349898465
chr3	14559314	5	G	R	20.2380952380952	26	42	4379	0.00959123087462891	1.35645847939247
chr3	14559314	6	G	R	19.4883720930233	27	43	5084	0.00845790715971676	1.27014419188187
chr3	14559314	8	G	R	21.8490566037736	31	53	4499	0.0117803956434763	1.40981521976965
chr3	14559314	9	G	R	18.8	22	35	4375	0.008	1.30271986001537
chr3	14559314	11	G	R	22.25	30	52	4941	0.0105241853875734	1.10340442009903
chr3	14559242	5	A	W	24.0869565217391	26	46	4402	0.0104497955474784	6.42658253088967
chr3	14559242	6	A	W	17.1612903225806	18	31	4999	0.00620124024804961	5.20202672837311
chr3	14559242	8	A	W	17	20	27	3734	0.00723085163363685	8.90399896237554
chr3	14559242	9	A	W	23.1449275362319	42	138	4436	0.0311091073038774	1.98483763778272
chr3	14559340	10	G	R	21.1666666666667	24	48	4089	0.0117388114453412	2.89132927630274
chr3	14561552	2	G	R	23.4782608695652	19	23	3871	0.00594161715319039	6.44953672099234
chr3	14561552	3	G	R	23.6527777777778	35	72	4190	0.0171837708830549	3.04240715233787
chr3	14561552	4	G	R	25.1954887218045	38	133	3207	0.0414717804801996	1.80364151440081
chr3	14561552	8	G	R	23.9642857142857	21	28	1801	0.0155469183786785	3.238982556376
chr3	14561552	10	G	R	24.7833333333333	32	60	3222	0.0186219739292365	1.83011115067409
chr3	14561717	1	C	S	18.2608695652174	43	138	5656	0.0243988684582744	1.14487708348336
chr3	14561717	2	C	S	20.2040816326531	38	98	8856	0.0110659439927733	1.6742741105219
chr3	14561717	5	C	S	22.705223880597	46	268	6888	0.0389082462253194	1.2934679476885
chr3	14561717	10	C	S	20.50390625	46	256	9578	0.0267279181457507	1.41458632865122
chr3	14561908	1	G	R	19.7080291970803	45	137	5439	0.0251884537598823	1.24517221689626
chr3	14561908	2	G	R	19.9789473684211	41	95	6312	0.0150506970849176	1.18654148412785
chr3	14561908	6	G	R	17.40625	23	32	3212	0.0099626400996264	1.15133999187366
chr3	14561908	7	G	R	20.5326086956522	43	184	2919	0.0630352860568688	1.20027737454044
chr3	14561908	11	G	R	21.6666666666667	21	24	3632	0.0066079295154185	2.92422210731536
chr3	14562025	1	C	Y	26.3522727272727	38	88	4185	0.0210274790919952	1.43101673984413
chr3	14562025	2	C	Y	24.7538461538462	38	65	5624	0.0115576102418208	1.28569017402683
chr3	14562025	5	C	Y	26.8383838383838	46	198	4425	0.0447457627118644	1.01777400756433
chr3	14562025	10	C	Y	25.6814159292035	41	113	5315	0.0212605832549389	1.13367067983481
chr3	14563237	1	G	R	17.668071654373	46	949	4115	0.230619684082625	1.15724641636381
chr3	14563237	2	G	R	18.9125736738703	46	1018	6037	0.16862680139142	1.07995065771013
chr3	14563237	3	G	R	17.8432267884323	46	657	6679	0.0983680191645456	1.26028282093027
chr3	14563237	4	G	R	17.4146757679181	46	1172	6494	0.180474283954419	1.16425172007592
chr3	14563237	5	G	R	18.6287878787879	46	660	5316	0.124153498871332	1.15704497304818
chr3	14563237	6	G	R	19.8977871443625	46	949	5576	0.17019368723099	1.08984326051172
chr3	14563237	7	G	R	17.9147005444646	46	1653	7171	0.230511783572723	1.09199012608619
chr3	14563237	8	G	R	20.5013736263736	46	728	4911	0.148238647933211	1.1056683782003
chr3	14563237	9	G	R	17.7416904083571	46	1053	4773	0.220615964802011	1.15503130286142
chr3	14563237	10	G	R	18.6957671957672	46	756	6043	0.125103425450935	1.34618572942851
chr3	14563237	11	G	R	19.6462264150943	46	848	5033	0.16848797933638	1.24144392817972
chr3	14563237	12	G	R	18.2998522895126	46	677	5593	0.121044162345789	1.16829871929316
chr3	14563258	1	A	R	20.7146329606223	46	2057	4632	0.444084628670121	1.08914446111609
chr3	14563258	2	A	R	21.6946989528796	46	3056	6984	0.437571592210767	1.05099735492203
chr3	14563258	3	A	R	21.3182114882507	46	3064	7649	0.40057523859328	1.07246625697087
chr3	14563258	4	A	R	20.5487954267048	46	2449	7311	0.334974695664068	1.06603343626261
chr3	14563258	5	A	R	20.9649303764827	46	1939	6180	0.313754045307443	1.07504438228661
chr3	14563258	6	A	R	21.7165820642978	46	2364	6598	0.358290391027584	1.05864019781896
chr3	14563258	7	A	R	20.6763073327491	46	3423	8132	0.420929660600098	1.01414434889958
chr3	14563258	8	A	R	22.6621934289681	46	2161	5554	0.389088944904573	1.10410709303846
chr3	14563258	9	A	R	21.2100744132799	46	1747	5489	0.318272909455274	1.07213688148823
chr3	14563258	10	A	R	21.8125	46	2768	6827	0.405448952687857	1.033354641733
chr3	14563258	11	A	R	21.6060054595086	46	2198	5706	0.385208552400981	1.03992634209511
chr3	14563258	12	A	R	20.9729827089337	46	2776	6324	0.438962681846932	1.07143763186677
chr3	14563323	1	G	R	21.5925925925926	32	54	3756	0.0143769968051118	1.49666377402371
chr3	14563323	2	G	R	23.1896551724138	36	58	5889	0.00984887077602309	1.29326929233438
chr3	14563323	3	G	R	23.5605381165919	45	223	6538	0.034108289996941	1.25225348925939
chr3	14563323	4	G	R	22.6279069767442	37	86	6408	0.0134207240948814	1.7830073923112
chr3	14563323	6	G	R	21.4558823529412	31	68	6107	0.011134763386278	1.07866323965056
chr3	14563323	7	G	R	23.5658914728682	42	129	6868	0.0187827606290041	1.56421281480177
chr3	14563323	8	G	R	23	24	36	4878	0.00738007380073801	1.54336359589144
chr3	14563323	9	G	R	18.2666666666667	28	45	4847	0.0092840932535589	1.24343813849082
chr3	14563323	11	G	R	22.5606060606061	35	66	5079	0.012994683992912	1.68672451129988
chr3	14563326	1	C	M	23.5636363636364	32	55	3697	0.0148769272383013	1.42794584457652
chr3	14563326	2	C	M	23.90625	33	64	5702	0.0112241318835496	1.67447729478564
chr3	14563326	3	C	M	23.7637130801688	46	237	6419	0.0369216388845615	1.11538967450271
chr3	14563326	4	C	M	21.2111111111111	38	90	6298	0.0142902508732931	1.32370539879581
chr3	14563326	6	C	M	20.6233766233766	37	77	5935	0.0129738837405223	1.50327489615112
chr3	14563326	7	C	M	23.7071428571429	42	140	6643	0.0210748155953635	1.37676334104724
chr3	14563326	8	C	M	20.0714285714286	26	42	4724	0.00889077053344623	1.20934093257586
chr3	14563326	9	C	M	19.3181818181818	30	44	4724	0.00931414055884843	1.14582689522194
chr3	14563326	11	C	M	20.9178082191781	36	73	4923	0.0148283566930733	1.4420806355541
chr3	14563362	1	G	R	19.8181818181818	29	55	2926	0.018796992481203	2.87503755770483
chr3	14563362	2	G	R	20.6521739130435	36	115	4439	0.0259067357512953	1.86930903625354
chr3	14563362	3	G	R	22.9023569023569	43	297	5062	0.0586724614776768	1.22133486287946
chr3	14563362	5	G	R	22.5970149253731	45	335	4043	0.0828592629235716	1.07022447203238
chr3	14563362	6	G	R	20.6602316602317	45	259	4486	0.0577351761034329	1.03740093783268
chr3	14563362	7	G	R	23.0350877192982	45	399	5095	0.0783120706575074	1.12692400500139
chr3	14563362	8	G	R	21.5906040268456	40	149	3302	0.0451241671714113	1.1175812794019
chr3	14563362	9	G	R	22.1022727272727	36	88	3623	0.0242892630416782	1.69632726901721
chr3	14563362	10	G	R	20.5076923076923	29	65	3609	0.0180105292324744	3.27094757784564
chr3	14563362	11	G	R	21.6454545454545	38	110	3682	0.0298750678978816	1.64424439614833
chr3	14563362	12	G	R	21.8702702702703	38	185	3850	0.0480519480519481	1.29337617111072
chr3	14565875	1	A	R	18.875	29	48	1942	0.0247167868177137	1.8737189275856
chr3	14565875	2	A	R	19.4494382022472	35	89	2740	0.0324817518248175	2.3258665872417
chr3	14565875	4	A	R	15.7234042553191	27	47	3107	0.015127132281944	4.00290508025986
chr3	14565875	6	A	R	18.9207920792079	35	101	2679	0.0377006345651362	1.91934717559767
chr3	14565875	7	A	R	19.9929577464789	45	284	3534	0.0803621958121109	1.2857156248902
chr3	14565875	8	A	R	20.5441176470588	36	68	2160	0.0314814814814815	1.54387425662472
chr3	14565875	9	A	R	17.0350877192982	29	57	2210	0.0257918552036199	2.24986641306712
chr3	14565875	10	A	R	20.6901408450704	34	71	2352	0.030187074829932	1.88533943072242
chr3	14565875	11	A	R	19.5731707317073	33	82	2105	0.0389548693586698	2.19514037897347
chr3	14565875	12	A	R	17.9285714285714	20	28	1146	0.0244328097731239	2.48273756755692
chr3	14565938	1	C	M	22.2608695652174	30	46	3174	0.0144927536231884	1.10219891591247
chr3	14565901	6	G	R	18.7826086956522	17	23	3081	0.00746510873093152	1.71891820091302
chr3	14565901	8	G	R	18.75	15	16	2435	0.00657084188911704	1.99477210230717
chr3	14566919	1	C	Y	18.5755395683453	38	139	1910	0.0727748691099476	1.08804762193378
chr3	14566919	2	C	Y	19.96	39	125	2910	0.0429553264604811	1.50253565155367
chr3	14566919	3	C	Y	20.1739130434783	29	46	3640	0.0126373626373626	3.80006204608357
chr3	14566919	4	C	Y	22.5909090909091	43	264	2882	0.0916030534351145	1.34766067645297
chr3	14566919	6	C	Y	18.8205128205128	42	156	2584	0.0603715170278638	1.12903085465398
chr3	14566919	7	C	Y	21.0562130177515	45	338	3139	0.10767760433259	1.4772957432217
chr3	14566919	8	C	Y	19.1351351351351	32	74	1847	0.0400649702219816	1.39984386323329
chr3	14566919	9	C	Y	21.0276243093923	43	181	1975	0.0916455696202532	1.27301638304837
chr3	14566919	10	C	Y	19.8205128205128	35	78	1929	0.0404354587869362	1.10121604834356
chr3	14566919	11	C	Y	22.5555555555556	33	72	2346	0.030690537084399	1.38275320246834
chr3	14566919	12	C	Y	24.972972972973	23	37	1957	0.0189064895247828	2.91064419875702
chr3	14567382	1	C	Y	21.4	25	40	3450	0.0115942028985507	1.13773008046601
chr3	14567382	2	C	Y	21.2079207920792	39	101	5074	0.0199054000788333	1.32285532752849
chr3	14567382	3	C	Y	21.3103448275862	46	232	6179	0.0375465285644926	1.17690247219977
chr3	14567382	4	C	Y	20.8026315789474	39	76	7295	0.0104180945853324	1.55631946048544
chr3	14567382	6	C	Y	21.390625	46	256	4567	0.0560543026056492	1.26027558635806
chr3	14567382	7	C	Y	20.0365853658537	37	82	6519	0.0125786163522013	1.35157512448392
chr3	14567382	8	C	Y	22.728323699422	43	173	3623	0.0477504830251173	1.22478726227661
chr3	14567382	9	C	Y	23.3114754098361	28	61	2044	0.0298434442270059	1.70171693600596
chr3	14567382	10	C	Y	21.9463414634146	45	205	4333	0.0473113316408955	1.15769192717098
chr3	14567382	11	C	Y	22.8783783783784	45	148	4120	0.0359223300970874	1.38469453129839
chr3	14567382	12	C	Y	16.3846153846154	22	26	3034	0.00856954515491101	1.51369825330482
chr3	14581790	7	G	R	18.3578947368421	42	95	5913	0.0160662946051074	1.23908054952535
chr3	14581966	6	C	Y	19.1481481481481	29	54	5185	0.0104146576663452	3.51093321156984
chr3	14581966	8	C	Y	18.5365853658537	26	41	3948	0.0103850050658561	5.93546688509552
chr3	14581966	10	C	Y	21.1282051282051	23	39	3603	0.0108243130724396	6.35457099490104
chr3	14581956	7	G	K	19.8015267175573	44	131	7638	0.0171510866719036	1.15068834080053
chr3	14583375	10	C	S	22.3012048192771	38	83	6116	0.013570961412688	1.19672189844848
