# Supplementary material for: Effective detection of rare variants in pooled DNA samples using Cross-pool tailcurve analysis
Source: Genome Biol. 2011 Sep 28;12(9):R93. doi: 10.1186/gb-2011-12-9-r93 (PMC3308056; doi:10.1186/gb-2011-12-9-r93)
Supplement: Additional file 12 — Variant call results from second cohort analysis. All positions are given in reference to chromosome 3 of hg19. For each program, a '+' value indicates that a variant call was made by that program for that variant position and pool. Column 'P' indicates the position is in exonic sequence (not intronic). Column 'Valid' indicates validation results for each variant-pool tested; '+' indicates a valid call and '-' indicates an invalid call. Column 'Dist' indicates the position of the variant call in each amplicon. [file gb-2011-12-9-r93-S12.XLS]

## Sheet: Supplementary_Table_2.txt
Additional File 12. Complete table of variant calls made in the second cohort dataset
Position	Pool	REF	VAR	Illumina-SERVIC4E	Illumina-Syzygy	Rarity	P	Valid	Exon	Dist
14535190	14	T	Y	+	+				25	240
14535277	4	C	Y	+	+	+	+	+	25	153
14536385	14	C	Y	+	+	+	+	+	24	206
14536473	14	G	R	+	+	+	+	+	24	118
14536508	5	A	R		+				24	83
14536508	13	A	R	+	+			+	24	83
14536508	14	A	R	+	+			+	24	83
14536508	17	A	R	+	+				24	83
14536508	18	A	R	+					24	83
14536508	19	A	R	+	+				24	83
14536508	21	A	R	+	+				24	83
14536508	22	A	R	+	+				24	83
14536508	24	A	R	+	+				24	83
14536544	22	C	Y	+	+				24	47
14536544	24	C	Y		+				24	47
14537948	3	G	R	+					23	205
14538081	13	C	Y	+					23	72
14538081	14	C	Y	+					23	72
14538081	18	C	Y	+					23	72
14538081	19	C	Y	+					23	72
14538081	24	C	Y	+					23	72
14538082	18	G	R	+					23	71
14547145	17	C	Y	+	+		+	-	21	280
14547145	21	C	Y				+	-	21	280
14547182	1	G	R	+	+		+		21	243
14547182	2	G	R	+	+		+		21	243
14547182	3	G	R	+	+		+		21	243
14547182	4	G	R	+	+		+		21	243
14547182	6	G	R	+	+		+		21	243
14547182	8	G	R	+	+		+		21	243
14547182	11	G	R	+	+		+		21	243
14547182	12	G	R				+	+	21	243
14547182	13	G	R	+	+		+		21	243
14547182	15	G	R	+	+		+		21	243
14547182	16	G	R	+	+		+		21	243
14547182	17	G	R	+	+		+	+	21	243
14547182	18	G	R	+	+		+		21	243
14547182	19	G	R	+	+		+		21	243
14547182	20	G	R	+	+		+		21	243
14547182	21	G	R	+	+		+	+	21	243
14547182	22	G	R	+	+		+		21	243
14547182	23	G	R	+	+		+		21	243
14547182	24	G	R	+	+		+		21	243
14547198	1	G	R	+	+		+		21	227
14547198	4	G	R	+	+		+		21	227
14547198	5	G	R		+		+		21	227
14547198	7	G	R		+		+		21	227
14547198	8	G	R	+	+		+		21	227
14547198	9	G	R		+		+		21	227
14547198	10	G	R	+	+		+		21	227
14547198	12	G	R	+	+		+	+	21	227
14547198	13	G	R	+	+		+		21	227
14547198	14	G	R	+	+		+		21	227
14547198	15	G	R	+	+		+		21	227
14547198	17	G	R	+	+		+	+	21	227
14547198	19	G	R	+	+		+		21	227
14547198	20	G	R	+	+		+		21	227
14547198	21	G	R				+	-	21	227
14547198	22	G	R	+	+		+		21	227
14547198	23	G	R	+	+		+		21	227
14547270	12	C	Y	+		+	+	+	21	155
14547270	17	C	Y				+	-	21	155
14547270	21	C	Y				+	-	21	155
14547332	16	G	R	+	+				21	93
14548248	13	C	Y	+					20	334
14548315	18	C	M	+	+	+	+	+	20	267
14548392	19	C	Y	+	+	+	+	+	20	190
14548425	9	G	K	+	+		+		20	157
14548425	17	G	K	+	+		+	+	20	157
14548457	17	G	R	+		+	+	+	20	125
14548494	1	A	R	+	+				20	88
14548494	2	A	R	+	+				20	88
14548494	3	A	R	+	+				20	88
14548494	4	A	R	+	+				20	88
14548494	5	A	R	+	+				20	88
14548494	6	A	R	+	+				20	88
14548494	7	A	R	+	+				20	88
14548494	8	A	R	+	+				20	88
14548494	9	A	R	+	+				20	88
14548494	10	A	R	+	+				20	88
14548494	11	A	R	+	+				20	88
14548494	12	A	R	+	+				20	88
14548494	13	A	R	+	+				20	88
14548494	14	A	R	+	+				20	88
14548494	15	A	R	+	+				20	88
14548494	16	A	R	+	+				20	88
14548494	17	A	R	+	+				20	88
14548494	18	A	R	+	+				20	88
14548494	19	A	R	+	+				20	88
14548494	20	A	R	+	+				20	88
14548494	21	A	R	+	+				20	88
14548494	22	A	R	+	+				20	88
14548494	23	A	R	+	+				20	88
14548494	24	A	R	+	+				20	88
14551444	1	A	R	+	+		+	+	18	115
14551444	2	A	R	+	+		+		18	115
14551444	3	A	R	+	+		+		18	115
14551444	4	A	R	+	+		+		18	115
14551444	5	A	R	+	+		+		18	115
14551444	6	A	R	+	+		+		18	115
14551444	7	A	R	+	+		+		18	115
14551444	8	A	R	+	+		+		18	115
14551444	9	A	R	+	+		+		18	115
14551444	10	A	R	+	+		+		18	115
14551444	11	A	R	+	+		+		18	115
14551444	12	A	R	+	+		+		18	115
14551444	13	A	R	+	+		+		18	115
14551444	14	A	R	+	+		+		18	115
14551444	15	A	R	+	+		+		18	115
14551444	16	A	R	+	+		+		18	115
14551444	17	A	R	+	+		+		18	115
14551444	18	A	R	+	+		+		18	115
14551444	19	A	R	+	+		+		18	115
14551444	20	A	R	+	+		+		18	115
14551444	21	A	R	+	+		+		18	115
14551444	22	A	R	+	+		+		18	115
14551444	23	A	R	+	+		+		18	115
14551444	24	A	R	+	+		+		18	115
14551524	1	T	Y		+				18	35
14551524	2	T	Y		+				18	35
14551524	3	T	Y	+	+				18	35
14551524	4	T	Y		+				18	35
14551524	5	T	Y		+				18	35
14551524	10	T	Y		+				18	35
14551524	12	T	Y		+				18	35
14551524	13	T	Y		+				18	35
14551524	14	T	Y		+				18	35
14551524	16	T	Y		+				18	35
14551524	17	T	Y		+				18	35
14551524	18	T	Y		+				18	35
14551524	19	T	Y		+				18	35
14551524	22	T	Y		+				18	35
14551524	24	T	Y		+				18	35
14552666	12	G	K	+					17	240
14552769	20	G	R	+	+	+	+	+	17	137
14552833	14	G	K	+					17	73
14552877	3	C	M		+				17	29
14552877	21	C	M	+	+				17	29
14552877	24	C	M		+				17	29
14552896	3	C	M		+				16	195
14552896	20	C	M		+			-	16	195
14552896	21	C	M					-	16	195
14552896	24	C	M					-	16	195
14552908	20	C	M		+			-	16	183
14552908	21	C	M		+			-	16	183
14552908	24	C	M					-	16	183
14552929	3	C	M		+				16	162
14552929	20	C	M					-	16	162
14552929	21	C	M					-	16	162
14552929	24	C	M		+			-	16	162
14552937	20	C	M				+	-	16	154
14552937	21	C	M				+	-	16	154
14552937	24	C	M		+		+	-	16	154
14552949	3	C	M		+		+		16	142
14552949	20	C	M		+		+	-	16	142
14552949	21	C	M		+		+	-	16	142
14552949	24	C	M		+		+	-	16	142
14552956	3	G	K		+		+		16	135
14552956	20	G	K				+	-	16	135
14552956	21	G	K		+		+	-	16	135
14552956	24	G	K		+		+	-	16	135
14552959	3	C	M		+		+		16	132
14552959	14	C	M		+		+		16	132
14552959	20	C	M				+	-	16	132
14552959	21	C	M		+		+	-	16	132
14552959	24	C	M		+		+	-	16	132
14552994	1	A	R	+	+				16	97
14552994	2	A	R	+	+				16	97
14552994	3	A	R	+	+				16	97
14552994	4	A	R	+	+				16	97
14552994	5	A	R	+	+				16	97
14552994	6	A	R	+	+				16	97
14552994	7	A	R	+	+				16	97
14552994	8	A	R	+	+				16	97
14552994	9	A	R	+	+				16	97
14552994	10	A	R	+	+				16	97
14552994	11	A	R	+	+				16	97
14552994	12	A	R	+	+				16	97
14552994	13	A	R	+	+				16	97
14552994	14	A	R	+	+				16	97
14552994	15	A	R	+	+				16	97
14552994	16	A	R	+	+				16	97
14552994	17	A	R	+	+				16	97
14552994	18	A	R	+	+				16	97
14552994	19	A	R	+	+				16	97
14552994	20	A	R	+	+			+	16	97
14552994	21	A	R	+	+			+	16	97
14552994	22	A	R	+	+				16	97
14552994	23	A	R	+	+				16	97
14552994	24	A	R	+	+			+	16	97
14553011	20	C	M					-	16	80
14553011	24	C	M	+					16	80
14553039	18	G	K	+	+				16	52
14553039	23	G	K		+				16	52
14554221	3	A	R	+	+				15	215
14554221	15	A	R	+	+				15	215
14554271	1	G	R	+	+				15	165
14554271	4	G	R	+	+				15	165
14554271	5	G	R		+				15	165
14554271	8	G	R	+	+				15	165
14554271	9	G	R	+	+				15	165
14554271	10	G	R	+	+				15	165
14554271	12	G	R	+	+				15	165
14554271	13	G	R	+	+				15	165
14554271	14	G	R	+	+				15	165
14554271	15	G	R	+	+				15	165
14554271	17	G	R	+	+				15	165
14554271	19	G	R	+	+				15	165
14554271	20	G	R	+	+				15	165
14554271	22	G	R	+	+				15	165
14554271	23	G	R	+	+				15	165
14555216	1	T	Y	+	+		+	+	14	192
14555216	2	T	Y	+	+		+		14	192
14555216	3	T	Y	+	+		+		14	192
14555216	4	T	Y	+	+		+		14	192
14555216	5	T	Y	+	+		+		14	192
14555216	6	T	Y	+	+		+		14	192
14555216	7	T	Y	+	+		+		14	192
14555216	8	T	Y	+	+		+		14	192
14555216	9	T	Y	+	+		+		14	192
14555216	10	T	Y	+	+		+		14	192
14555216	11	T	Y	+	+		+		14	192
14555216	12	T	Y	+	+		+		14	192
14555216	13	T	Y	+	+		+		14	192
14555216	14	T	Y	+	+		+		14	192
14555216	15	T	Y	+	+		+		14	192
14555216	16	T	Y	+	+		+	+	14	192
14555216	17	T	Y	+	+		+		14	192
14555216	18	T	Y	+	+		+		14	192
14555216	19	T	Y	+	+		+		14	192
14555216	20	T	Y	+	+		+		14	192
14555216	21	T	Y	+	+		+		14	192
14555216	22	T	Y	+	+		+		14	192
14555216	23	T	Y	+	+		+		14	192
14555216	24	T	Y	+	+		+		14	192
14555367	1	T	Y	+	+				14	41
14555367	2	T	Y		+				14	41
14555367	3	T	Y	+	+				14	41
14555367	4	T	Y	+	+				14	41
14555367	5	T	Y	+	+				14	41
14555367	6	T	Y		+				14	41
14555367	7	T	Y	+	+				14	41
14555367	8	T	Y	+	+				14	41
14555367	9	T	Y	+	+				14	41
14555367	10	T	Y	+	+				14	41
14555367	11	T	Y	+	+				14	41
14555367	12	T	Y	+	+				14	41
14555367	13	T	Y	+	+				14	41
14555367	14	T	Y	+	+				14	41
14555367	15	T	Y	+	+				14	41
14555367	16	T	Y	+	+				14	41
14555367	17	T	Y	+	+				14	41
14555367	18	T	Y	+	+				14	41
14555367	19	T	Y	+	+				14	41
14555367	20	T	Y	+	+				14	41
14555367	21	T	Y	+	+				14	41
14555367	22	T	Y	+	+				14	41
14555367	23	T	Y	+	+				14	41
14555367	24	T	Y	+	+				14	41
14555739	7	G	R	+					13	326
14555811	1	A	R	+	+		+		13	254
14555811	2	A	R	+	+		+		13	254
14555811	3	A	R	+	+		+		13	254
14555811	4	A	R	+	+		+		13	254
14555811	5	A	R	+	+		+		13	254
14555811	6	A	R	+	+		+		13	254
14555811	7	A	R	+	+		+		13	254
14555811	8	A	R	+	+		+		13	254
14555811	9	A	R	+	+		+		13	254
14555811	10	A	R	+	+		+		13	254
14555811	11	A	R	+	+		+		13	254
14555811	12	A	R	+	+		+		13	254
14555811	13	A	R	+	+		+		13	254
14555811	14	A	R	+	+		+	+	13	254
14555811	15	A	R	+	+		+		13	254
14555811	16	A	R	+	+		+		13	254
14555811	17	A	R	+	+		+		13	254
14555811	18	A	R	+	+		+	+	13	254
14555811	19	A	R	+	+		+	+	13	254
14555811	20	A	R	+	+		+		13	254
14555811	21	A	R	+	+		+	+	13	254
14555811	22	A	R	+	+		+		13	254
14555811	23	A	R	+	+		+		13	254
14555811	24	A	R	+	+		+		13	254
14555864	12	C	Y	+	+		+		13	201
14555864	14	C	Y	+	+		+	+	13	201
14555864	15	C	Y	+	+		+		13	201
14555864	18	C	Y				+	-	13	201
14555959	18	G	K	+	+	+	+	+	13	106
14555968	21	G	R	+		+	+	+	13	97
14556008	14	C	S		+				13	57
14556021	1	C	Y		+				13	44
14556021	3	C	Y		+				13	44
14556021	4	C	Y	+	+				13	44
14556021	5	C	Y		+				13	44
14556021	6	C	Y	+	+				13	44
14556021	7	C	Y		+				13	44
14556021	8	C	Y	+	+				13	44
14556021	11	C	Y	+	+				13	44
14556021	13	C	Y	+	+				13	44
14556021	15	C	Y	+	+				13	44
14556021	16	C	Y		+				13	44
14556021	17	C	Y	+	+				13	44
14556021	18	C	Y	+	+				13	44
14556021	19	C	Y	+	+				13	44
14556021	20	C	Y	+	+				13	44
14556021	21	C	Y	+	+				13	44
14556021	22	C	Y	+	+				13	44
14556021	23	C	Y	+	+				13	44
14556021	24	C	Y	+	+				13	44
14558745	3	C	Y		+				12	81
14558745	17	C	Y	+	+				12	81
14558758	17	C	Y	+	+				12	68
14558765	22	C	S		+				12	61
14559242	12	A	W	+	+				11	252
14559258	1	T	Y	+	+				11	236
14559258	2	T	Y	+	+				11	236
14559258	3	T	Y	+	+				11	236
14559258	4	T	Y	+	+				11	236
14559258	6	T	Y	+	+				11	236
14559258	7	T	Y	+	+				11	236
14559258	8	T	Y	+	+				11	236
14559258	11	T	Y	+	+				11	236
14559258	12	T	Y	+	+				11	236
14559258	13	T	Y	+	+				11	236
14559258	14	T	Y	+	+				11	236
14559258	15	T	Y	+	+				11	236
14559258	16	T	Y	+	+				11	236
14559258	17	T	Y	+	+				11	236
14559258	18	T	Y	+	+				11	236
14559258	19	T	Y	+	+				11	236
14559258	20	T	Y	+	+			+	11	236
14559258	21	T	Y	+	+			+	11	236
14559258	22	T	Y	+	+				11	236
14559258	23	T	Y	+	+				11	236
14559258	24	T	Y	+	+				11	236
14559314	17	G	R	+	+				11	180
14559314	24	G	R		+				11	180
14559339	21	C	Y	+	+	+	+	-	11	155
14561552	14	G	R		+				10	308
14561552	19	G	R		+				10	308
14561552	20	G	R		+				10	308
14561717	17	C	S	+	+	+	+		10	143
14561717	21	C	S				+	-	10	143
14561820	1	T	Y		+				10	40
14561820	2	T	Y		+				10	40
14561820	3	T	Y		+				10	40
14561820	4	T	Y		+				10	40
14561820	5	T	Y		+				10	40
14561820	6	T	Y		+				10	40
14561820	7	T	Y		+				10	40
14561820	8	T	Y		+				10	40
14561820	9	T	Y		+				10	40
14561820	10	T	Y		+				10	40
14561820	11	T	Y		+				10	40
14561820	12	T	Y		+				10	40
14561820	13	T	Y		+				10	40
14561820	14	T	Y		+				10	40
14561820	15	T	Y		+				10	40
14561820	16	T	Y		+				10	40
14561820	17	T	Y		+				10	40
14561820	18	T	Y		+				10	40
14561820	19	T	Y		+				10	40
14561820	20	T	Y		+				10	40
14561820	21	T	Y		+			-	10	40
14561820	22	T	Y		+				10	40
14561820	23	T	Y		+				10	40
14561820	24	T	Y		+				10	40
14561908	3	G	R	+	+		+		9	204
14561908	13	G	R	+	+		+	+	9	204
14561908	14	G	R	+	+		+		9	204
14561908	17	G	R				+	-	9	204
14561908	18	G	R	+	+		+	+	9	204
14561908	19	G	R	+	+		+		9	204
14561908	21	G	R				+	-	9	204
14561908	24	G	R	+	+		+		9	204
14561928	17	C	Y				+	-	9	184
14561928	18	C	Y	+	+	+	+	+	9	184
14561928	21	C	Y				+	-	9	184
14562025	5	C	Y		+		+		9	87
14562025	17	C	Y	+	+		+	+	9	87
14562025	18	C	Y				+	-	9	87
14562025	21	C	Y				+	-	9	87
14563151	8	G	S	+	+	+	+	+	8	258
14563188	15	C	Y	+	+	+	+	+	8	221
14563204	3	C	Y	+	+	+	+	+	8	205
14563211	4	G	R	+			+		8	198
14563237	1	G	R	+	+		+		8	172
14563237	2	G	R	+	+		+		8	172
14563237	3	G	R	+	+		+	+	8	172
14563237	4	G	R	+	+		+	+	8	172
14563237	5	G	R		+		+		8	172
14563237	6	G	R	+	+		+		8	172
14563237	7	G	R	+	+		+	+	8	172
14563237	8	G	R	+	+		+	+	8	172
14563237	9	G	R	+	+		+		8	172
14563237	10	G	R	+	+		+		8	172
14563237	11	G	R	+	+		+		8	172
14563237	12	G	R	+	+		+		8	172
14563237	13	G	R	+	+		+		8	172
14563237	14	G	R	+	+		+		8	172
14563237	15	G	R	+	+		+	+	8	172
14563237	16	G	R	+	+		+		8	172
14563237	17	G	R	+	+		+		8	172
14563237	18	G	R	+	+		+		8	172
14563237	19	G	R	+	+		+		8	172
14563237	20	G	R	+	+		+		8	172
14563237	21	G	R	+	+		+		8	172
14563237	22	G	R	+	+		+		8	172
14563237	23	G	R	+	+		+		8	172
14563237	24	G	R	+	+		+		8	172
14563258	1	A	R	+	+		+		8	151
14563258	2	A	R	+	+		+	+	8	151
14563258	3	A	R	+	+		+	+	8	151
14563258	4	A	R	+	+		+	+	8	151
14563258	5	A	R	+	+		+		8	151
14563258	6	A	R	+	+		+		8	151
14563258	7	A	R	+	+		+		8	151
14563258	8	A	R	+	+		+	+	8	151
14563258	9	A	R	+	+		+		8	151
14563258	10	A	R	+	+		+		8	151
14563258	11	A	R	+	+		+		8	151
14563258	12	A	R	+	+		+		8	151
14563258	13	A	R	+	+		+		8	151
14563258	14	A	R	+	+		+		8	151
14563258	15	A	R	+	+		+	+	8	151
14563258	16	A	R	+	+		+		8	151
14563258	17	A	R	+	+		+		8	151
14563258	18	A	R	+	+		+		8	151
14563258	19	A	R	+	+		+		8	151
14563258	20	A	R	+	+		+		8	151
14563258	21	A	R	+	+		+		8	151
14563258	22	A	R	+	+		+		8	151
14563258	23	A	R	+	+		+		8	151
14563258	24	A	R	+	+		+		8	151
14563323	1	G	R		+				8	86
14563323	20	G	R		+				8	86
14563323	24	G	R		+				8	86
14563326	1	C	M		+				8	83
14563326	20	C	M		+				8	83
14563326	24	C	M		+				8	83
14563362	10	G	R	+					8	47
14563362	15	G	R	+				+	8	47
14563362	16	G	R	+					8	47
14563362	17	G	R	+					8	47
14563362	18	G	R	+					8	47
14563362	20	G	R	+					8	47
14563362	21	G	R	+					8	47
14563362	23	G	R	+					8	47
14563362	24	G	R	+					8	47
14563372	5	G	R		+				8	37
14563372	21	G	R	+	+				8	37
14565257	15	G	R		+				6	49
14565257	16	G	R	+	+				6	49
14565257	21	G	R		+				6	49
14565875	3	A	R	+	+				5	254
14565875	13	A	R	+	+				5	254
14565875	14	A	R	+	+				5	254
14565875	15	A	R	+	+				5	254
14565875	18	A	R	+	+				5	254
14565875	19	A	R	+	+				5	254
14565875	20	A	R		+				5	254
14565875	22	A	R	+	+				5	254
14565875	23	A	R		+				5	254
14565875	24	A	R	+	+				5	254
14566919	1	C	Y	+	+				4	259
14566919	4	C	Y		+				4	259
14566919	7	C	Y	+	+				4	259
14566919	8	C	Y	+	+				4	259
14566919	10	C	Y	+	+				4	259
14566919	12	C	Y	+	+				4	259
14566919	13	C	Y	+	+				4	259
14566919	14	C	Y	+	+				4	259
14566919	15	C	Y	+	+				4	259
14566919	16	C	Y					-	4	259
14566919	17	C	Y	+	+				4	259
14566919	19	C	Y	+	+				4	259
14566919	20	C	Y	+	+				4	259
14566919	22	C	Y	+	+				4	259
14566919	23	C	Y	+	+				4	259
14566978	16	C	Y	+	+		+	+	4	200
14566978	17	C	Y	+	+		+		4	200
14567318	6	T	Y		+			-	3	210
14567318	18	T	Y					-	3	210
14567318	19	T	Y		+			-	3	210
14567318	20	T	Y		+			-	3	210
14567382	1	C	Y	+			+		3	146
14567382	6	C	Y	+			+	+	3	146
14567382	18	C	Y	+			+	+	3	146
14567382	19	C	Y	+			+	-	3	146
14567382	20	C	Y				+	+	3	146
14567382	22	C	Y	+			+		3	146
14567382	23	C	Y	+			+		3	146
14567382	24	C	Y	+			+		3	146
14567397	18	C	Y				+	-	3	146
14567397	19	C	Y				+	-	3	146
14567397	20	C	Y	+	+		+	-	3	131
14567408	6	T	Y				+	-	3	120
14567408	18	T	Y				+	-	3	120
14567408	19	T	Y		+		+	-	3	120
14567408	20	T	Y				+	-	3	120
14567411	18	T	Y				+	-	3	117
14567411	19	T	Y				+	-	3	117
14567411	20	T	Y		+		+	-	3	117
14567416	6	T	Y		+		+	-	3	112
14567416	18	T	Y				+	-	3	112
14567416	19	T	Y				+	-	3	112
14567416	20	T	Y				+	-	3	112
14567446	18	A	R					-	3	82
14567446	19	A	R		+			-	3	82
14567446	20	A	R					-	3	82
14581790	15	G	R	+	+	+	+	+	2	229
14581790	19	G	R				+	-	2	229
14581853	9	C	Y		+				2	166
14581853	13	C	Y	+	+				2	166
14581879	13	T	Y		+				2	140
14581879	16	T	Y		+				2	140
14581879	21	T	Y		+				2	140
14581879	22	T	Y		+				2	140
14581884	1	T	Y		+				2	135
14581884	2	T	Y		+				2	135
14581884	3	T	Y		+				2	135
14581884	4	T	Y		+				2	135
14581884	5	T	Y		+				2	135
14581884	6	T	Y		+				2	135
14581884	7	T	Y		+				2	135
14581884	8	T	Y		+				2	135
14581884	9	T	Y		+				2	135
14581884	10	T	Y		+				2	135
14581884	11	T	Y		+				2	135
14581884	12	T	Y		+				2	135
14581884	13	T	Y		+				2	135
14581884	14	T	Y		+				2	135
14581884	15	T	Y		+			-	2	135
14581884	16	T	Y		+				2	135
14581884	17	T	Y		+				2	135
14581884	18	T	Y		+				2	135
14581884	19	T	Y		+			-	2	135
14581884	20	T	Y		+				2	135
14581884	21	T	Y		+				2	135
14581884	22	T	Y		+				2	135
14581884	23	T	Y		+				2	135
14581884	24	T	Y		+				2	135
14581906	16	G	R	+	+				2	113
14583426	23	C	S	+					1	224
14583584	24	C	Y		+		+	-	1	66
14583591	24	C	M	+	+			-	1	59
All positions are given in reference to chr3 of hg19. For each program, a “+” value indicates that a variant call was made by that program for that variant position and pool. Column “P” indicates the position is in exonic sequence (not intronic). Column “Valid” indicates validation results for each variant-pool tested; “+” indicates a valid call and "-" indicates an invalid call. Column “Dist” in…
