# Supplementary material for: Effective detection of rare variants in pooled DNA samples using Cross-pool tailcurve analysis
Source: Genome Biol. 2011 Sep 28;12(9):R93. doi: 10.1186/gb-2011-12-9-r93 (PMC3308056; doi:10.1186/gb-2011-12-9-r93)
Supplement: Additional file 13 — Variant call output of SERVIC4E on the second cohort using Illumina base calls. [file gb-2011-12-9-r93-S13.TXT]

#Additional File 13. Variant call output of SERVIC4E on the second cohort using Illumina base calls
#CHR:reference sequence chromosome
#POS:position in reference sequence chromosome
#POOL:pool in which variant is called
#REF:reference nucleotide
#VAR:variant nucleotide (IUPAC merge)
#AVE_QUAL:average quality of variant nucleotide (average of base quality scores)
#CONTINUITY
#VAR_COV:coverage of variant nucleotide
#TOT_COV:total coverage of position
#TAIL:tailcurve factor
CHR	POS	POOL	REF	VAR	AVE_QUAL	CONTINUITY	VAR_COV	TOT_COV	FRQ	TAIL
chr3	14535277	4	C	Y	26.67264574	99	892	2492	0.357945425	1.043647574
chr3	14535190	14	T	Y	13.672	56	125	3706	0.033729088	2.958838545
chr3	14536508	13	A	R	22	29	52	3735	0.013922356	1.411507859
chr3	14536508	14	A	R	24.57777778	47	135	3895	0.03465982	3.086824715
chr3	14536508	17	A	R	22.075	44	120	4882	0.02458009	3.394510231
chr3	14536508	18	A	R	15.625	29	48	3861	0.012432012	2.466510574
chr3	14536508	19	A	R	19.98947368	41	95	4821	0.019705455	3.74831925
chr3	14536508	21	A	R	23.69767442	36	86	4575	0.018797814	5.123399747
chr3	14536508	22	A	R	20.23943662	35	71	4279	0.016592662	6.114684059
chr3	14536508	24	A	R	15.625	27	64	3403	0.018806935	4.032881341
chr3	14536385	14	C	Y	23.25581395	68	172	5377	0.031988097	1.302106112
chr3	14536473	14	G	R	27.23776224	72	143	5522	0.025896414	1.408785898
chr3	14536544	22	C	Y	27.625	42	80	2246	0.035618878	1.719226553
chr3	14537948	3	G	R	18.16666667	25	30	1971	0.0152207	1.839108756
chr3	14538081	13	C	Y	15.49230769	36	65	2927	0.022207038	1.557479958
chr3	14538081	14	C	Y	19.22368421	46	76	3543	0.021450748	1.129983521
chr3	14538081	18	C	Y	18.2745098	54	102	2932	0.03478854	1.353478696
chr3	14538081	19	C	Y	24.75229358	85	327	3384	0.096631206	2.403891099
chr3	14538081	24	C	Y	23.4047619	69	168	2238	0.075067024	2.43975729
chr3	14538082	18	G	R	19.01680672	61	119	2858	0.041637509	1.257193612
chr3	14545060	7	G	K	26.42253521	52	142	5810	0.02444062	1.700552494
chr3	14545077	18	C	S	29.5745614	84	456	14435	0.031589886	1.274772558
chr3	14545080	1	T	Y	30.70251256	90	995	13324	0.074677274	3.095841357
chr3	14545080	6	T	Y	26.63565891	72	258	4606	0.056013895	2.685692935
chr3	14547182	1	G	R	24.64444444	34	45	1611	0.027932961	1.894463728
chr3	14547182	2	G	R	25.29824561	40	57	2482	0.022965351	1.990834283
chr3	14547182	3	G	R	26.14893617	33	47	1800	0.026111111	1.445480651
chr3	14547182	4	G	R	27.59384615	88	325	1718	0.189173458	1.453839908
chr3	14547182	6	G	R	28.96153846	83	234	1197	0.195488722	1.269003526
chr3	14547182	8	G	R	27.68829664	99	863	3465	0.249062049	1.347509097
chr3	14547182	11	G	R	27.09148265	84	317	2394	0.132414369	1.272216743
chr3	14547182	13	G	R	24.13457077	93	431	5084	0.084775767	1.529958366
chr3	14547182	15	G	R	24.16230366	77	191	5556	0.03437725	1.434760226
chr3	14547182	16	G	R	22.95049505	64	101	4464	0.022625448	1.367307643
chr3	14547182	17	G	R	22.48062016	67	129	6070	0.021252059	2.187648549
chr3	14547182	18	G	R	24.10982659	89	346	3989	0.086738531	1.259668439
chr3	14547182	19	G	R	23.00411523	82	243	6183	0.03930131	1.539647332
chr3	14547182	20	G	R	22.295	76	200	4597	0.043506635	1.622143877
chr3	14547182	21	G	R	23.07539683	78	252	5512	0.045718433	1.13003672
chr3	14547182	22	G	R	24.10953347	95	493	4415	0.111664779	1.851003203
chr3	14547182	23	G	R	23.32258065	91	372	3862	0.096323149	1.724949612
chr3	14547182	24	G	R	22.875	83	256	4426	0.057840036	1.295714617
chr3	14547198	1	G	R	28.67366721	96	619	1547	0.400129282	1.317643672
chr3	14547198	4	G	R	27.4591195	70	159	1666	0.095438175	1.54446579
chr3	14547198	8	G	R	27.28870293	86	239	3313	0.072140054	1.148644314
chr3	14547198	10	G	R	28.45272206	95	349	1437	0.242867084	1.445886764
chr3	14547198	12	G	R	27.2283105	82	219	1909	0.114719749	1.48320305
chr3	14547198	13	G	R	15.87288136	61	118	4686	0.025181391	2.862064473
chr3	14547198	14	G	R	22.85532995	92	394	4380	0.089954338	1.492010132
chr3	14547198	15	G	R	23.62650602	71	166	4963	0.033447512	1.721846576
chr3	14547198	17	G	R	23.30540541	91	370	5559	0.066558734	1.310504709
chr3	14547198	19	G	R	21.10232558	81	215	5625	0.038222222	1.110959088
chr3	14547198	20	G	R	20.82051282	55	78	4274	0.018249883	1.684619297
chr3	14547198	22	G	R	18.50423729	76	236	4029	0.058575329	1.628796148
chr3	14547198	23	G	R	21.44285714	83	210	3577	0.058708415	1.684293618
chr3	14547270	12	C	Y	24.36363636	24	33	1857	0.017770598	1.775323122
chr3	14547332	16	G	R	25.43157895	66	95	4320	0.021990741	1.611659358
chr3	14547145	17	C	Y	19.3	64	140	5832	0.024005487	1.461601042
chr3	14548494	1	A	R	20.96774194	75	217	1496	0.145053476	2.415951721
chr3	14548494	2	A	R	32.09165808	100	971	1932	0.502587992	1.898180976
chr3	14548494	3	A	R	24.72277228	80	303	1634	0.185434517	2.129407253
chr3	14548494	4	A	R	32.29223744	85	438	1322	0.331316188	1.476483836
chr3	14548494	5	A	R	33.8714044	91	591	951	0.621451104	2.011645128
chr3	14548494	6	A	R	28.94941634	85	257	1315	0.195437262	1.789028318
chr3	14548494	7	A	R	28.47045455	82	440	1696	0.259433962	2.166009921
chr3	14548494	8	A	R	21.95584989	88	453	3494	0.12965083	2.158530419
chr3	14548494	9	A	R	29.24802111	95	758	2721	0.278574054	1.695228096
chr3	14548494	10	A	R	29.51851852	87	459	1364	0.336510264	2.007413441
chr3	14548494	11	A	R	31.13124108	93	701	1992	0.351907631	2.001586453
chr3	14548494	12	A	R	29.9614711	89	571	1900	0.300526316	1.834897495
chr3	14548494	13	A	R	18.04161782	100	1706	5454	0.312797946	2.211206139
chr3	14548494	14	A	R	23.1803114	101	1991	4719	0.421911422	1.867471789
chr3	14548494	15	A	R	22.50659631	101	2653	5930	0.447386172	1.89007936
chr3	14548494	16	A	R	26.24518245	100	2439	4224	0.577414773	1.78886021
chr3	14548494	17	A	R	23.68638808	100	2417	5744	0.420786908	1.796856205
chr3	14548494	18	A	R	22.54005602	101	1785	4650	0.383870968	1.751926524
chr3	14548494	19	A	R	24.86268041	101	2425	4966	0.48832058	1.889393695
chr3	14548494	20	A	R	25.1352459	100	2440	4786	0.509820309	1.600792785
chr3	14548494	21	A	R	21.80417259	100	2109	5520	0.382065217	1.980544289
chr3	14548494	22	A	R	21.78708265	99	1827	4815	0.379439252	1.68150815
chr3	14548494	23	A	R	20.91450068	100	1462	4361	0.33524421	1.955953768
chr3	14548494	24	A	R	23.18562874	100	2171	5310	0.408851224	1.717671935
chr3	14548425	9	G	K	30.68777293	94	458	4438	0.103199639	1.091009805
chr3	14548425	17	G	K	19.39487179	77	195	7749	0.025164537	1.372778377
chr3	14548392	19	C	Y	24.53365385	79	208	7403	0.028096718	1.317881757
chr3	14548315	18	C	M	16.8404908	69	163	6196	0.026307295	1.525012454
chr3	14548457	17	G	R	22.98876404	53	89	7838	0.011354937	1.608420764
chr3	14548248	13	C	Y	19.89130435	29	46	1658	0.02774427	2.394270282
chr3	14551444	1	A	R	32.7956621	101	876	1546	0.566623545	1.092673921
chr3	14551444	2	A	R	32.97458791	101	1456	2638	0.551933283	1.078616728
chr3	14551444	3	A	R	32.71289875	100	721	1724	0.418213457	1.034659471
chr3	14551444	4	A	R	33.41081871	101	1368	1791	0.763819095	1.051349272
chr3	14551444	5	A	R	32.94976636	98	856	1313	0.651942117	1.023931999
chr3	14551444	6	A	R	32.64855876	100	902	1426	0.632538569	1.11927659
chr3	14551444	7	A	R	31.76899384	100	974	2185	0.44576659	1.056901201
chr3	14551444	8	A	R	32.88407924	101	2726	4053	0.672588206	1.039175979
chr3	14551444	9	A	R	32.18709677	101	1085	3116	0.348202824	1.102858829
chr3	14551444	10	A	R	33.02649657	100	1019	1550	0.657419355	1.067468713
chr3	14551444	11	A	R	32.58313817	101	1708	2431	0.702591526	1.055141103
chr3	14551444	12	A	R	32.367054	100	1463	2204	0.663793103	1.07411891
chr3	14551444	13	A	R	27.618107	101	2430	4701	0.516911295	1.061748997
chr3	14551444	14	A	R	27.99331104	101	2990	5279	0.566395151	1.066679027
chr3	14551444	15	A	R	28.11192837	101	3127	6012	0.520126414	1.020113626
chr3	14551444	16	A	R	28.52354661	101	3079	4859	0.633669479	1.016102614
chr3	14551444	17	A	R	28.32920537	101	2907	5330	0.545403377	1.082750324
chr3	14551444	18	A	R	28.02813713	101	3092	4962	0.623135832	1.051321612
chr3	14551444	19	A	R	28.10323887	101	3952	5837	0.677060134	1.05346667
chr3	14551444	20	A	R	28.68082664	101	3484	5553	0.627408608	1.023468135
chr3	14551444	21	A	R	28.04862888	101	2735	6001	0.455757374	1.03459231
chr3	14551444	22	A	R	27.43804793	101	3422	4897	0.698795181	1.026703092
chr3	14551444	23	A	R	27.51922164	101	2107	4286	0.49160056	1.171310436
chr3	14551444	24	A	R	27.56333893	101	2384	5387	0.442546872	1.025508261
chr3	14551524	3	T	Y	24.61643836	35	73	296	0.246621622	3.698901003
chr3	14552994	1	A	R	31.98577844	99	1336	1729	0.772700983	1.447992503
chr3	14552994	2	A	R	31.63814617	100	1683	2628	0.640410959	1.36466845
chr3	14552994	3	A	R	30.78056188	100	1317	2064	0.638081395	1.806754399
chr3	14552994	4	A	R	31.91466208	100	1746	1818	0.96039604	1.454815328
chr3	14552994	5	A	R	31.28812261	100	1305	1601	0.815115553	1.44797568
chr3	14552994	6	A	R	31.62666667	99	1050	1363	0.770359501	1.474472647
chr3	14552994	7	A	R	31.62625251	99	998	1976	0.505060729	1.618302529
chr3	14552994	8	A	R	31.54843901	101	3107	4135	0.751390568	1.337709906
chr3	14552994	9	A	R	31.37998772	97	1629	3405	0.478414097	1.322505367
chr3	14552994	10	A	R	31.27768987	99	1264	1626	0.777367774	1.395685952
chr3	14552994	11	A	R	31.29481865	101	1930	2602	0.741737125	1.366332463
chr3	14552994	12	A	R	31.70474138	101	1856	2256	0.822695035	1.420605925
chr3	14552994	13	A	R	26.16483288	101	4817	6174	0.780207321	1.313016582
chr3	14552994	14	A	R	25.96838131	101	6357	7740	0.821317829	1.297674221
chr3	14552994	15	A	R	25.93171642	101	5360	7530	0.711819389	1.310114673
chr3	14552994	16	A	R	27.0181959	101	5166	6296	0.820520966	1.287165198
chr3	14552994	17	A	R	26.42820258	101	5035	7481	0.673038364	1.391596587
chr3	14552994	18	A	R	26.28822962	101	4146	5605	0.739696699	1.340792932
chr3	14552994	19	A	R	26.69164882	101	5137	6246	0.822446366	1.360164003
chr3	14552994	20	A	R	26.26172961	101	6117	8611	0.710370456	1.247484482
chr3	14552994	21	A	R	25.71896054	101	6234	8640	0.721527778	1.336175538
chr3	14552994	22	A	R	25.96229018	101	4349	5530	0.786437613	1.362796873
chr3	14552994	23	A	R	25.76942047	101	3244	4771	0.679941312	1.466797495
chr3	14552994	24	A	R	25.22212589	101	5767	9209	0.626235205	1.701313685
chr3	14552877	21	C	M	18.48780488	37	82	4366	0.018781493	1.386814207
chr3	14552666	12	G	K	25.23529412	16	17	1539	0.011046134	1.478625792
chr3	14552833	14	G	K	21.98809524	48	84	4640	0.018103448	3.240534631
chr3	14553039	18	G	K	18.85245902	46	61	2469	0.024706359	1.665125449
chr3	14552769	20	G	R	25.54458599	82	314	8889	0.035324558	1.308045708
chr3	14553011	24	C	M	12.69784173	58	139	7165	0.01939986	4.048229003
chr3	14554271	1	G	R	32.83149606	93	635	1808	0.351216814	1.465566833
chr3	14554271	4	G	R	33.62365591	68	186	1924	0.096673597	1.201186886
chr3	14554271	8	G	R	33.62333333	82	300	3621	0.082850041	1.279843363
chr3	14554271	9	G	R	32.25	31	40	3783	0.010573619	3.15359797
chr3	14554271	10	G	R	33.68345324	88	417	1465	0.284641638	1.440150023
chr3	14554271	12	G	R	33.34065934	83	273	1993	0.136979428	1.654816052
chr3	14554271	13	G	R	25.92907801	70	141	6754	0.020876518	1.165745316
chr3	14554271	14	G	R	29.33378562	97	737	7118	0.10354032	1.085822535
chr3	14554271	15	G	R	27.5610687	79	262	7495	0.034956638	2.013264863
chr3	14554271	17	G	R	29.23781388	95	677	7900	0.085696203	1.141416142
chr3	14554271	19	G	R	27.50505051	76	198	6791	0.029156236	1.093464322
chr3	14554271	20	G	R	24.46979866	67	149	7326	0.02033852	1.582741117
chr3	14554271	22	G	R	28.04154303	89	337	5589	0.060297012	1.050067465
chr3	14554271	23	G	R	27.50814332	86	307	5328	0.05762012	1.363669974
chr3	14554221	3	A	R	30.61290323	36	62	544	0.113970588	3.862261312
chr3	14554221	15	A	R	21.41666667	57	192	2784	0.068965517	2.163792352
chr3	14555216	1	T	Y	32.11875985	101	1903	3310	0.574924471	1.096173632
chr3	14555216	2	T	Y	32.72404844	101	3468	4235	0.818890201	1.032227252
chr3	14555216	3	T	Y	32.46615656	100	1699	2711	0.626706013	1.137121381
chr3	14555216	4	T	Y	32.63159824	101	2728	3055	0.892962357	1.018195959
chr3	14555216	5	T	Y	32.72039678	100	1613	3058	0.527468934	1.058285235
chr3	14555216	6	T	Y	31.98404255	99	940	1791	0.524846454	1.19833876
chr3	14555216	7	T	Y	32.01876676	98	746	2492	0.299357945	1.091573225
chr3	14555216	8	T	Y	33.01480485	100	3715	4829	0.769310416	1.02029386
chr3	14555216	9	T	Y	32.0409234	101	1906	4240	0.449528302	1.03188993
chr3	14555216	10	T	Y	32.05394191	98	964	2040	0.47254902	1.112292127
chr3	14555216	11	T	Y	31.79967603	101	1852	3878	0.477565756	1.035719537
chr3	14555216	12	T	Y	32.19878142	99	1313	3125	0.42016	1.053768749
chr3	14555216	13	T	Y	27.44124847	101	1634	3855	0.42386511	1.057982312
chr3	14555216	14	T	Y	28.22882475	101	5301	8068	0.657040159	1.066728019
chr3	14555216	15	T	Y	27.09046455	100	2454	7680	0.31953125	1.048536156
chr3	14555216	16	T	Y	28.0734767	101	2790	5063	0.551056686	1.048305598
chr3	14555216	17	T	Y	27.85607676	101	3752	7361	0.509713354	1.015907038
chr3	14555216	18	T	Y	27.81987777	100	3109	5052	0.615399842	1.08592123
chr3	14555216	19	T	Y	27.63704631	101	3196	5809	0.550180754	1.049187135
chr3	14555216	20	T	Y	28.29009305	101	3654	6168	0.592412451	1.02945014
chr3	14555216	21	T	Y	27.30838894	101	2098	5444	0.385378398	1.054801818
chr3	14555216	22	T	Y	27.52372329	101	2761	4686	0.589201878	1.048928088
chr3	14555216	23	T	Y	26.46575342	101	2482	5240	0.473664122	1.061156887
chr3	14555216	24	T	Y	27.54183092	101	2283	4725	0.483174603	1.05579689
chr3	14555367	1	T	Y	28.03669725	43	109	683	0.159590044	3.629258029
chr3	14555367	3	T	Y	28.84782609	51	184	551	0.333938294	6.997670477
chr3	14555367	4	T	Y	27.58153846	59	325	675	0.481481481	9.087861304
chr3	14555367	5	T	Y	28.08988764	59	356	694	0.5129683	8.970209733
chr3	14555367	7	T	Y	25.88	53	175	665	0.263157895	4.115440307
chr3	14555367	8	T	Y	26.80607815	78	691	1111	0.621962196	8.59003804
chr3	14555367	9	T	Y	26.51100244	67	409	908	0.450440529	7.296820109
chr3	14555367	10	T	Y	28.17412935	49	201	467	0.430406852	7.179337518
chr3	14555367	11	T	Y	27.73870968	64	310	871	0.355912744	6.058565441
chr3	14555367	12	T	Y	26.55084746	53	236	767	0.307692308	6.093747694
chr3	14555367	13	T	Y	19.28685259	64	251	916	0.274017467	5.183003476
chr3	14555367	14	T	Y	21.26455026	78	567	1547	0.366515837	6.101546862
chr3	14555367	15	T	Y	18.73104693	71	554	1835	0.301907357	4.711513402
chr3	14555367	16	T	Y	20.7081761	89	795	1463	0.543403964	6.790953595
chr3	14555367	17	T	Y	20.00902062	82	776	1858	0.417653391	5.324928867
chr3	14555367	18	T	Y	20.44169611	82	566	1279	0.442533229	6.769281501
chr3	14555367	19	T	Y	20.12028725	82	557	1519	0.366688611	5.046988869
chr3	14555367	20	T	Y	20.04161074	84	745	1479	0.503718729	6.846569264
chr3	14555367	21	T	Y	20.14864865	82	444	1411	0.314670446	4.711883947
chr3	14555367	22	T	Y	18.14689266	76	354	1287	0.275058275	3.49143054
chr3	14555367	23	T	Y	20.16814159	79	452	1472	0.307065217	4.00108544
chr3	14555367	24	T	Y	19.04269663	81	445	1280	0.34765625	4.793854219
chr3	14555811	1	A	R	23.56601124	101	1424	2317	0.614587829	1.375917712
chr3	14555811	2	A	R	26.47546012	101	2282	2734	0.83467447	1.39051593
chr3	14555811	3	A	R	23.15311653	98	738	1524	0.484251969	1.672468794
chr3	14555811	4	A	R	26.66501241	95	806	1255	0.642231076	1.610064457
chr3	14555811	5	A	R	26.29155313	92	734	1189	0.617325484	1.382492051
chr3	14555811	6	A	R	20.15543071	91	534	1322	0.403933434	1.855725031
chr3	14555811	7	A	R	17.77566868	98	1159	3402	0.340681952	2.018070692
chr3	14555811	8	A	R	21.00685871	99	1458	3609	0.403990025	1.607320299
chr3	14555811	9	A	R	18.99415632	98	1369	4153	0.329641223	2.321525325
chr3	14555811	10	A	R	23.61948052	95	770	1503	0.512308716	1.584131395
chr3	14555811	11	A	R	22.43219265	98	789	1925	0.40987013	1.708226521
chr3	14555811	12	A	R	20.58823529	101	1428	3227	0.442516269	1.738546111
chr3	14555811	13	A	R	15.47362038	99	1649	3954	0.417046029	1.382448388
chr3	14555811	14	A	R	17.79426003	101	2892	5493	0.526488258	1.205135876
chr3	14555811	15	A	R	16.16553525	100	1915	4649	0.411916541	1.442864485
chr3	14555811	16	A	R	19.45622435	100	1462	2679	0.545726017	1.072717051
chr3	14555811	17	A	R	16.96993671	101	2528	5041	0.5014878	1.367137067
chr3	14555811	18	A	R	17.76398255	101	2521	4304	0.585734201	1.275891906
chr3	14555811	19	A	R	18.51181713	101	2581	4402	0.586324398	1.177526942
chr3	14555811	20	A	R	18.71435794	101	1978	3525	0.561134752	1.297035703
chr3	14555811	21	A	R	15.23046433	100	1766	5018	0.351933041	1.593923992
chr3	14555811	22	A	R	18.00335121	99	1492	2989	0.4991636	1.119402423
chr3	14555811	23	A	R	16.55084746	100	2006	4609	0.435235409	1.291538907
chr3	14555811	24	A	R	15.56994645	101	2988	7584	0.393987342	1.491990741
chr3	14555739	7	G	R	29.83333333	25	30	831	0.036101083	1.506015887
chr3	14556021	4	C	Y	27.31192661	48	109	514	0.212062257	3.422601696
chr3	14556021	6	C	Y	23.88181818	52	110	554	0.198555957	3.922376198
chr3	14556021	8	C	Y	24.125	75	360	1722	0.209059233	3.771601866
chr3	14556021	11	C	Y	22.07207207	51	111	882	0.12585034	3.95231911
chr3	14556021	13	C	Y	17.15384615	46	104	1293	0.080433101	2.086346976
chr3	14556021	15	C	Y	11.74358974	27	39	1578	0.024714829	1.569218303
chr3	14556021	17	C	Y	18.14666667	46	75	1978	0.037917088	1.16017433
chr3	14556021	18	C	Y	19.06766917	60	133	1681	0.079119572	2.325251595
chr3	14556021	19	C	Y	16.21818182	33	55	1686	0.03262159	1.419384152
chr3	14556021	20	C	Y	13.16666667	26	36	1264	0.028481013	1.145740629
chr3	14556021	21	C	Y	16.6039604	49	101	1935	0.052196382	1.171301545
chr3	14556021	22	C	Y	19.65789474	54	114	1187	0.096040438	1.450413317
chr3	14556021	23	C	Y	18.7371134	64	194	1880	0.103191489	2.121038163
chr3	14556021	24	C	Y	16.97297297	61	148	2865	0.051657941	1.475511534
chr3	14555864	12	C	Y	29.91826923	79	208	3613	0.057569887	1.614898179
chr3	14555864	14	C	Y	21.125	45	72	5776	0.012465374	1.409210812
chr3	14555864	15	C	Y	24.6609589	86	292	4350	0.067126437	1.292378039
chr3	14555959	18	G	K	20.24175824	55	91	3931	0.023149326	1.504716628
chr3	14555968	21	G	R	16.50793651	45	63	4083	0.015429831	2.244887102
chr3	14558745	17	C	Y	23.46153846	52	78	4095	0.019047619	1.369238249
chr3	14558758	17	C	Y	25.72972973	50	74	3476	0.021288838	1.412025534
chr3	14559258	1	T	Y	17.38202247	48	89	1572	0.056615776	4.167007398
chr3	14559258	2	T	Y	16.39805825	47	103	2476	0.041599354	1.849175658
chr3	14559258	3	T	Y	28.40989399	85	283	1661	0.17037929	4.286942606
chr3	14559258	4	T	Y	26.49122807	68	171	1944	0.087962963	2.409404128
chr3	14559258	6	T	Y	26.59786477	85	281	1696	0.165683962	2.117616563
chr3	14559258	7	T	Y	27.73856209	79	306	2191	0.139662255	1.937159322
chr3	14559258	8	T	Y	28.38143177	98	894	2866	0.311933008	2.806913212
chr3	14559258	11	T	Y	26.78787879	89	495	2834	0.174664785	2.378477166
chr3	14559258	12	T	Y	27.59047619	87	420	2166	0.193905817	2.634627053
chr3	14559258	13	T	Y	20.22131148	89	488	3985	0.122459222	2.139546849
chr3	14559258	14	T	Y	14.67656766	74	303	5325	0.056901408	1.538442997
chr3	14559258	15	T	Y	18.77142857	82	350	4438	0.078864353	2.474598031
chr3	14559258	16	T	Y	18.46932515	87	326	4669	0.069822232	1.891054392
chr3	14559258	17	T	Y	17.58530806	87	422	5962	0.070781617	2.50262473
chr3	14559258	18	T	Y	21.50340136	90	588	4418	0.133091897	2.428830946
chr3	14559258	19	T	Y	18.48832272	87	471	6045	0.077915633	2.275818624
chr3	14559258	20	T	Y	15.84438776	87	392	5662	0.069233486	2.467216761
chr3	14559258	21	T	Y	13.16115702	74	242	4138	0.058482359	3.218239782
chr3	14559258	22	T	Y	22.93598862	93	703	4711	0.149225218	2.198762636
chr3	14559258	23	T	Y	15.68656716	68	268	4445	0.060292463	2.539029238
chr3	14559258	24	T	Y	13.48453608	62	194	4491	0.043197506	2.348035095
chr3	14559242	12	A	W	29.64220183	67	218	1730	0.126011561	3.143865576
chr3	14559314	17	G	R	17.93103448	56	116	8395	0.013817749	1.808037264
chr3	14559339	21	C	Y	25.00675676	69	148	4940	0.029959514	1.703543591
chr3	14561908	3	G	R	30.8940678	78	236	1954	0.120777892	1.381545125
chr3	14561908	13	G	R	23.71568627	62	102	4584	0.022251309	1.335608219
chr3	14561908	14	G	R	24.75	57	88	4560	0.019298246	1.800666542
chr3	14561908	18	G	R	25.09589041	92	365	5439	0.067107924	1.197026838
chr3	14561908	19	G	R	22.52	59	100	7064	0.014156285	1.881714692
chr3	14561908	24	G	R	22.72916667	55	96	3668	0.026172301	1.550817224
chr3	14562025	17	C	Y	26.11214953	63	107	4794	0.022319566	1.348723453
chr3	14561928	18	C	Y	20.82517483	70	143	5835	0.024507284	1.308728554
chr3	14561717	17	C	S	17.72571429	74	175	6334	0.027628671	4.06743189
chr3	14563237	1	G	R	26.74024641	101	974	2833	0.343805154	1.300849401
chr3	14563237	2	G	R	24	45	66	3885	0.016988417	1.209334667
chr3	14563237	3	G	R	26.83518006	98	722	2607	0.276946682	1.218752258
chr3	14563237	4	G	R	26.36842105	93	323	2095	0.154176611	1.299673127
chr3	14563237	6	G	R	26.0747331	88	281	2313	0.121487246	1.254663816
chr3	14563237	7	G	R	26.96153846	92	416	2796	0.148783977	1.029060039
chr3	14563237	8	G	R	26.74060495	100	2182	5952	0.366599462	1.137076538
chr3	14563237	9	G	R	25.7816092	72	174	5265	0.033048433	1.270205615
chr3	14563237	10	G	R	26.56666667	94	480	2228	0.215439856	1.163808725
chr3	14563237	11	G	R	25.55165692	96	513	4136	0.124032882	1.02863409
chr3	14563237	12	G	R	26.61915367	99	898	3424	0.262266355	1.158588924
chr3	14563237	13	G	R	23.09927942	101	1249	7358	0.169747214	1.435943741
chr3	14563237	14	G	R	22.76499033	99	1034	6973	0.148286247	1.364110351
chr3	14563237	15	G	R	23.33541342	100	1282	6963	0.184116042	1.274928243
chr3	14563237	16	G	R	22.49385749	94	407	6300	0.064603175	1.258143442
chr3	14563237	17	G	R	23.108	100	1500	8574	0.174947516	1.435469176
chr3	14563237	18	G	R	23.07992788	101	1664	7588	0.219293622	1.296162083
chr3	14563237	19	G	R	22.53889943	100	1054	8010	0.131585518	1.457605859
chr3	14563237	20	G	R	22.58857143	100	875	7745	0.112976114	1.554818434
chr3	14563237	21	G	R	19.96987952	84	332	8259	0.040198571	1.217785459
chr3	14563237	22	G	R	22.7260372	101	1398	6588	0.212204007	1.38433224
chr3	14563237	23	G	R	22.44907975	99	815	6280	0.12977707	1.417963763
chr3	14563237	24	G	R	21.71016949	97	590	7652	0.077104025	1.349545174
chr3	14563258	1	A	R	24.42654867	97	565	2733	0.206732528	1.101061724
chr3	14563258	2	A	R	24.99194766	101	1987	3727	0.533136571	1.036026228
chr3	14563258	3	A	R	25.56481481	99	756	2547	0.296819788	1.261206924
chr3	14563258	4	A	R	25.31030151	100	796	2026	0.392892399	1.098481543
chr3	14563258	5	A	R	25.0777027	101	1480	2178	0.679522498	1.041303297
chr3	14563258	6	A	R	24.78852459	99	610	2292	0.266143106	1.114453208
chr3	14563258	7	A	R	24.43937419	96	767	2758	0.278100073	1.106802686
chr3	14563258	8	A	R	23.21479714	99	838	5849	0.143272354	1.186098904
chr3	14563258	9	A	R	25.10648392	101	1897	5159	0.36770692	1.195214029
chr3	14563258	10	A	R	25.43398533	99	818	2124	0.385122411	1.095969443
chr3	14563258	11	A	R	24.96947549	101	2326	3999	0.581645411	1.058471752
chr3	14563258	12	A	R	25.43497758	101	1338	3270	0.409174312	1.092574182
chr3	14563258	13	A	R	20.51027703	101	2238	7325	0.30552901	1.022462987
chr3	14563258	14	A	R	20.9492676	101	2799	6908	0.405182397	1.054739776
chr3	14563258	15	A	R	21.48182932	101	2449	6834	0.358355282	1.048119679
chr3	14563258	16	A	R	21.31480934	101	3383	6241	0.542060567	1.126435298
chr3	14563258	17	A	R	19.84254889	101	2966	8520	0.348122066	1.127350644
chr3	14563258	18	A	R	20.46377841	101	2816	7613	0.369893603	1.016120175
chr3	14563258	19	A	R	20.55120694	101	4267	7928	0.538218971	1.065253271
chr3	14563258	20	A	R	20.83645955	101	3412	7613	0.448180743	1.112425027
chr3	14563258	21	A	R	19.81513688	101	3105	8125	0.382153846	1.020624279
chr3	14563258	22	A	R	19.89416232	101	2107	6463	0.326009593	1.169912344
chr3	14563258	23	A	R	19.24319822	101	1801	6222	0.289456766	1.069705416
chr3	14563258	24	A	R	20.38527464	101	2567	7545	0.340225315	1.040770073
chr3	14563362	10	G	R	23.54166667	51	96	708	0.13559322	2.907958069
chr3	14563362	15	G	R	15.21153846	35	52	2668	0.019490255	1.57569051
chr3	14563362	16	G	R	19.38823529	53	85	2855	0.029772329	1.313663966
chr3	14563362	17	G	R	18.1377551	72	196	3477	0.056370434	1.55893133
chr3	14563362	18	G	R	17.5	32	38	2958	0.012846518	2.379566314
chr3	14563362	20	G	R	16.89361702	58	141	3068	0.045958279	1.2322424
chr3	14563362	21	G	R	17.1971831	85	355	3247	0.109331691	2.030386919
chr3	14563362	23	G	R	19.35215947	81	301	2825	0.106548673	2.25667662
chr3	14563362	24	G	R	18.35799523	81	419	3242	0.129241209	2.042421174
chr3	14563211	4	G	R	20.96296296	24	27	2030	0.013300493	3.168936121
chr3	14563204	3	C	Y	28.23611111	45	72	2509	0.028696692	1.297267409
chr3	14563151	8	G	S	19.69491525	45	59	3238	0.018221124	1.114354017
chr3	14563188	15	C	Y	22.85443038	73	158	6777	0.023314151	1.284324159
chr3	14563372	21	G	R	13.57142857	34	70	2557	0.027375831	2.069523659
chr3	14565257	16	G	R	30.7672956	61	159	4938	0.032199271	1.486968237
chr3	14565875	3	A	R	28.91588785	51	107	1805	0.059279778	2.145052568
chr3	14565875	13	A	R	18.83333333	69	180	2991	0.060180542	1.321561327
chr3	14565875	14	A	R	15.11764706	49	85	3334	0.025494901	1.387728885
chr3	14565875	15	A	R	12.73214286	62	112	3480	0.032183908	1.326608688
chr3	14565875	18	A	R	20.00505051	81	198	2448	0.080882353	1.965653801
chr3	14565875	19	A	R	14.91025641	71	156	3596	0.043381535	1.30452419
chr3	14565875	22	A	R	14.90291262	80	206	4476	0.046023235	1.535933497
chr3	14565875	24	A	R	21.68632075	93	424	3891	0.108969417	2.136313403
chr3	14566919	1	C	Y	29.61930586	75	922	2349	0.39250745	8.802372178
chr3	14566919	7	C	Y	25.25	30	40	2943	0.013591573	2.221685328
chr3	14566919	8	C	Y	29.05350554	71	542	3418	0.158572264	3.809077286
chr3	14566919	10	C	Y	31.61702128	26	47	1255	0.037450199	1.726129303
chr3	14566919	12	C	Y	29.91489362	66	423	2430	0.174074074	3.969247457
chr3	14566919	13	C	Y	20.35	43	80	3325	0.02406015	1.534491099
chr3	14566919	14	C	Y	21.1027027	68	370	2964	0.124831309	3.195302446
chr3	14566919	15	C	Y	20.94252874	38	87	3564	0.024410774	1.082370932
chr3	14566919	17	C	Y	20.74842767	73	318	4963	0.064074149	1.80027097
chr3	14566919	19	C	Y	20.39788732	68	284	3977	0.071410611	2.850560188
chr3	14566919	20	C	Y	19.83809524	60	210	3523	0.059608288	1.682301687
chr3	14566919	22	C	Y	22.1657754	89	561	3363	0.166815343	3.298218927
chr3	14566919	23	C	Y	20.42205323	72	263	3953	0.066531748	1.529703818
chr3	14567382	1	C	Y	33.17391304	18	23	1903	0.01208618	1.205559492
chr3	14567382	6	C	Y	33.13333333	41	60	4898	0.012249898	1.952701149
chr3	14567382	18	C	Y	28.58163265	78	196	6182	0.03170495	1.528994294
chr3	14567382	19	C	Y	29.54234436	99	1783	25802	0.06910317	1.190445882
chr3	14567382	22	C	Y	28.59925094	80	267	7073	0.037749187	1.175129243
chr3	14567382	23	C	Y	29.2967033	71	182	6182	0.029440311	1.33461621
chr3	14567382	24	C	Y	29.58628842	87	423	8279	0.051093127	1.134950708
chr3	14566978	16	C	Y	21.35955056	95	445	8087	0.055026586	1.168681474
chr3	14566978	17	C	Y	20.81179775	87	356	12640	0.028164557	1.32671645
chr3	14567397	20	C	Y	27.24816446	101	681	26989	0.025232502	1.056817772
chr3	14581853	13	C	Y	22.00606061	69	165	6420	0.025700935	1.495753175
chr3	14581906	16	G	R	18.78333333	67	120	7617	0.015754234	2.970175819
chr3	14581790	15	G	R	25.65833333	80	240	6039	0.039741679	1.381302764
chr3	14583426	23	C	S	21.26530612	76	196	7196	0.027237354	1.239279005
chr3	14583591	24	C	M	23.26690391	80	281	6980	0.04025788	1.286076876
